# Supplementary material for: (Propane-1,3-diammonium) bis­(4-hydroxy­pyridine-2,6-dicarboxyl­ato-κ3 O 2,N,O 6)zinc(II) 3.5-hydrate
Source: Acta Crystallogr Sect E Struct Rep Online. 2009 Oct 17;65(Pt 11):m1374–5. doi: 10.1107/S1600536809041634 (PMC2971239; doi:10.1107/S1600536809041634)
Supplement: Supplementary file 1 [file e-65-m1374-sup1.cif]

##############################################################################
###                                                                        ###
###        Electronic paper (Acta Crystallographica Section E)             ###
###                                                                        ###
##############################################################################
#                                                                            #
# This CIF contains the data in a paper accepted for publication in Acta     #
# Crystallographica Section E. It conforms to the requirements of Notes      #
# for Authors for Section E, and has been peer reviewed under the auspices   #
# of the IUCr Commission on Journals.                                        #
#                                                                            #
# Full details of the Crystallographic Information File format               #
# are given in the paper "The Crystallographic Information File (CIF):       #
# a New Standard Archive File for Crystallography" by S. R. Hall, F. H.      #
# Allen and I. D. Brown [Acta Cryst. (1991), A47, 655-685].                  #
#                                                                            #
# The current version of the core CIF dictionary is obtainable from          #
# ftp://ftp.iucr.org/pub/cif_core.dic. The current version number is 2.4.    #
#                                                                            #
# Software is freely available for graphical display of the structure(s) in  #
# this CIF.  For information consult the CIF home page http://www.iucr.org/  #
# cif/home.html                                                              #
#                                                                            #
# This file may be used for bona fide research purposes within the           #
# scientific community so long as proper attribution is given to the journal # 
# article from which it was obtained.                                        #
#                                                                            #
##############################################################################
                                             
data_I
_audit_creation_method     SHELXL-97
_chemical_name_systematic
;
(Propane-1,3-diammonium) bis(4-hydroxypyridine-2,6-dicarboxylato-
\k^3^<i>O</i>^2^,<i>N</i>,<i>O</i>^6^)zinc(II) 3.5-hydrate
;
_chemical_name_common     ?
_chemical_formula_moiety     'C3 H12 N2 2+, C14 H6 N2 O10 Zn 2-, 3.5(H2 O)'
_chemical_formula_sum     'C17 H25 N4 O13.5 Zn'
_chemical_formula_iupac     '(C3 H12 N2) [Zn (C7 H3 N O5)2], 3.5H2 O'
_chemical_formula_weight     566.78
_chemical_melting_point     ?
_symmetry_cell_setting     Monoclinic
_symmetry_space_group_name_H-M     'P c'
_symmetry_space_group_name_Hall     'P -2yc'
loop_
    _symmetry_equiv_pos_as_xyz
    'x, y, z'
    'x, -y, z+1/2'
_cell_length_a     11.853(3)
_cell_length_b     12.633(2)
_cell_length_c     15.333(3)
_cell_angle_alpha     90.00
_cell_angle_beta     98.93(3)
_cell_angle_gamma     90.00
_cell_volume     2268.1(8)
_cell_formula_units_Z     4
_cell_measurement_reflns_used     587
_cell_measurement_theta_min     3
_cell_measurement_theta_max     29
_cell_measurement_temperature     120(2)
_exptl_crystal_description     plate
_exptl_crystal_colour     colorless
_exptl_crystal_size_max     0.25
_exptl_crystal_size_mid     0.20
_exptl_crystal_size_min     0.10
_exptl_crystal_density_diffrn     1.660
_exptl_crystal_density_meas     ?
_exptl_crystal_density_method     'not measured'
_exptl_crystal_F_000     1172
_exptl_absorpt_coefficient_mu     1.162
_exptl_absorpt_correction_type     'multi-scan'
_exptl_absorpt_process_details     '(SADABS; Sheldrick, 1996)'
_exptl_absorpt_correction_T_min     0.757
_exptl_absorpt_correction_T_max     0.891
_diffrn_ambient_temperature     120(2)
_diffrn_radiation_type     MoK\a
_diffrn_radiation_wavelength     0.71073
_diffrn_radiation_source     'fine-focus sealed tube'
_diffrn_radiation_monochromator     graphite
_diffrn_measurement_device_type     'Bruker SMART 1000 CCD'
_diffrn_measurement_method     '\f and \w'
_diffrn_detector_area_resol_mean     ?
_diffrn_reflns_number     24459
_diffrn_reflns_av_R_equivalents     0.0370
_diffrn_reflns_av_sigmaI/netI     0.0666
_diffrn_reflns_theta_min     1.61
_diffrn_reflns_theta_max     29.00
_diffrn_reflns_theta_full     29.00
_diffrn_measured_fraction_theta_max     0.998
_diffrn_measured_fraction_theta_full     0.998
_diffrn_reflns_limit_h_min     -16
_diffrn_reflns_limit_h_max     16
_diffrn_reflns_limit_k_min     -17
_diffrn_reflns_limit_k_max     17
_diffrn_reflns_limit_l_min     -20
_diffrn_reflns_limit_l_max     20
_diffrn_standards_number     ?
_diffrn_standards_interval_count     ?
_diffrn_standards_interval_time     ?
_diffrn_standards_decay_%     ?
_reflns_number_total     11831
_reflns_number_gt     9079
_reflns_threshold_expression     'I>2\s(I)'
_refine_ls_structure_factor_coef     Fsqd
_refine_ls_matrix_type     full
_refine_ls_R_factor_all     0.0542
_refine_ls_R_factor_gt     0.0385
_refine_ls_wR_factor_gt     0.0759
_refine_ls_wR_factor_ref     0.0801
_refine_ls_goodness_of_fit_ref     1.003
_refine_ls_restrained_S_all     1.004
_refine_ls_number_reflns     11831
_refine_ls_number_parameters     659
_refine_ls_number_restraints     14
_refine_ls_hydrogen_treatment     mixed
_refine_ls_weighting_scheme     calc
_refine_ls_weighting_details
            'calc w=1/[\s^2^(Fo^2^)+(0.026P)^2^+0.24P] where P=(Fo^2^+2Fc^2^)/3'
_atom_sites_solution_hydrogens     mixed
_atom_sites_solution_primary     direct
_atom_sites_solution_secondary     difmap
_refine_ls_shift/su_max     0.001
_refine_ls_shift/su_mean     0.000
_refine_diff_density_max     0.605
_refine_diff_density_min     -0.380
_refine_ls_extinction_method     none
_refine_ls_extinction_coef     ?
_refine_ls_abs_structure_details     'Flack (1983), 5792 Friedel pairs'
_refine_ls_abs_structure_Flack     0.492(8)
loop_
    _atom_type_symbol
    _atom_type_description
    _atom_type_scat_dispersion_real
    _atom_type_scat_dispersion_imag
    _atom_type_scat_source
    'C' 'C' 0.0033 0.0016
                         'International Tables Vol C Tables 4.2.6.8 and 6.1.1.4'
    'H' 'H' 0.0000 0.0000
                         'International Tables Vol C Tables 4.2.6.8 and 6.1.1.4'
    'N' 'N' 0.0061 0.0033
                         'International Tables Vol C Tables 4.2.6.8 and 6.1.1.4'
    'O' 'O' 0.0106 0.0060
                         'International Tables Vol C Tables 4.2.6.8 and 6.1.1.4'
    'Zn' 'Zn' 0.2839 1.4301
                         'International Tables Vol C Tables 4.2.6.8 and 6.1.1.4'
_computing_data_collection     'SMART (Bruker, 2007)'
_computing_cell_refinement     'SAINT-Plus (Bruker, 2007)'
_computing_data_reduction     'SAINT-Plus (Bruker, 2007)'
_computing_structure_solution     'SHELXTL (Sheldrick, 2008)'
_computing_structure_refinement     'SHELXTL (Sheldrick, 2008)'
_computing_molecular_graphics     'SHELXTL (Sheldrick, 2008)'
_computing_publication_material     'SHELXTL (Sheldrick, 2008)'
loop_
    _atom_site_type_symbol
    _atom_site_label
    _atom_site_fract_x
    _atom_site_fract_y
    _atom_site_fract_z
    _atom_site_U_iso_or_equiv
    _atom_site_adp_type
    _atom_site_calc_flag
    _atom_site_refinement_flags
    _atom_site_occupancy
    _atom_site_disorder_assembly
    _atom_site_disorder_group
    Zn Zn1 0.50235(3) 0.46750(3) 0.88270(2) 0.01608(10) Uani d . 1 . .
    O O1 0.6535(2) 0.53464(18) 0.85562(18) 0.0177(6) Uani d . 1 . .
    O O2 0.7867(2) 0.5165(2) 0.76790(18) 0.0218(6) Uani d . 1 . .
    O O3 0.3643(2) 0.32454(19) 0.86439(16) 0.0219(6) Uani d . 1 . .
    O O4 0.3500(2) 0.16616(18) 0.79754(15) 0.0236(5) Uani d . 1 . .
    O O5 0.5712(3) 0.2441(2) 0.54295(18) 0.0228(6) Uani d D 1 . .
    H H5O 0.613(3) 0.272(3) 0.512(2) 0.027 Uiso d D 1 . .
    N N1 0.5313(2) 0.3803(2) 0.77863(19) 0.0145(7) Uani d . 1 . .
    C C1 0.6915(3) 0.4956(3) 0.7887(2) 0.0159(8) Uani d . 1 . .
    C C2 0.6169(3) 0.4132(3) 0.7370(3) 0.0155(8) Uani d . 1 . .
    C C3 0.6351(3) 0.3701(3) 0.6581(2) 0.0154(8) Uani d . 1 . .
    H H3A 0.6946 0.3943 0.6304 0.018 Uiso calc R 1 . .
    C C4 0.5629(3) 0.2894(3) 0.6200(2) 0.0170(8) Uani d . 1 . .
    C C5 0.4795(3) 0.2504(3) 0.6674(2) 0.0172(8) Uani d . 1 . .
    H H5A 0.4339 0.1933 0.6461 0.021 Uiso calc R 1 . .
    C C6 0.4662(3) 0.2980(3) 0.7460(2) 0.0151(8) Uani d . 1 . .
    C C7 0.3843(3) 0.2600(3) 0.8063(2) 0.0191(8) Uani d . 1 . .
    O O6 0.3962(2) 0.59727(19) 0.82811(16) 0.0189(6) Uani d . 1 . .
    O O7 0.2541(2) 0.7022(2) 0.85680(17) 0.0221(6) Uani d . 1 . .
    O O8 0.5893(2) 0.3753(2) 0.99522(17) 0.0181(6) Uani d . 1 . .
    O O9 0.5808(2) 0.3416(2) 1.13726(17) 0.0193(6) Uani d . 1 . .
    O O10 0.2270(2) 0.5656(2) 1.17553(17) 0.0249(6) Uani d . 1 . .
    H H10O 0.1725 0.6130 1.1589 0.030 Uiso d R 1 . .
    N N2 0.4233(3) 0.5118(2) 0.9829(2) 0.0144(7) Uani d . 1 . .
    C C8 0.3277(3) 0.6312(3) 0.8767(2) 0.0175(8) Uani d . 1 . .
    C C9 0.3388(3) 0.5825(3) 0.9677(2) 0.0146(8) Uani d . 1 . .
    C C10 0.2703(3) 0.6058(3) 1.0312(2) 0.0158(8) Uani d . 1 . .
    H H10A 0.2137 0.6574 1.0215 0.019 Uiso calc R 1 . .
    C C11 0.2901(3) 0.5481(3) 1.1109(3) 0.0161(8) Uani d . 1 . .
    C C12 0.3777(3) 0.4745(3) 1.1256(3) 0.0124(8) Uani d . 1 . .
    H H12A 0.3916 0.4364 1.1781 0.015 Uiso calc R 1 . .
    C C13 0.4437(3) 0.4593(3) 1.0600(3) 0.0141(8) Uani d . 1 . .
    C C14 0.5452(3) 0.3849(3) 1.0661(3) 0.0141(8) Uani d . 1 . .
    Zn Zn2 -0.12188(3) -0.02728(3) 1.01277(2) 0.01528(10) Uani d . 1 . .
    O O11 0.0296(2) -0.14519(19) 1.04823(16) 0.0196(6) Uani d . 1 . .
    O O12 0.0786(2) -0.2812(2) 1.14128(17) 0.0319(6) Uani d . 1 . .
    O O13 -0.2797(2) 0.0411(2) 1.03501(18) 0.0184(6) Uani d . 1 . .
    O O14 -0.4204(2) 0.0173(2) 1.11457(18) 0.0206(6) Uani d . 1 . .
    O O15 -0.2106(2) -0.2439(2) 1.35147(18) 0.0237(6) Uani d D 1 . .
    H H15O -0.269(3) -0.216(3) 1.372(2) 0.028 Uiso d D 1 . .
    N N3 -0.1529(2) -0.1050(2) 1.1203(2) 0.0146(6) Uani d . 1 . .
    C C15 0.0181(3) -0.2057(3) 1.1134(2) 0.0210(8) Uani d . 1 . .
    C C16 -0.0838(3) -0.1806(3) 1.1597(2) 0.0154(8) Uani d . 1 . .
    C C17 -0.1023(3) -0.2290(3) 1.2367(2) 0.0182(8) Uani d . 1 . .
    H H17A -0.0533 -0.2816 1.2626 0.022 Uiso calc R 1 . .
    C C18 -0.1958(3) -0.1973(3) 1.2748(2) 0.0168(8) Uani d . 1 . .
    C C19 -0.2690(3) -0.1203(3) 1.2332(2) 0.0167(8) Uani d . 1 . .
    H H19A -0.3322 -0.0982 1.2575 0.020 Uiso calc R 1 . .
    C C20 -0.2460(3) -0.0772(3) 1.1549(2) 0.0132(8) Uani d . 1 . .
    C C21 -0.3222(3) 0.0008(3) 1.0986(3) 0.0155(8) Uani d . 1 . .
    O O16 -0.0287(2) 0.1199(2) 1.06223(17) 0.0182(6) Uani d . 1 . .
    O O17 0.1104(2) 0.2269(2) 1.03114(16) 0.0181(6) Uani d . 1 . .
    O O18 -0.1961(2) -0.1272(2) 0.90562(17) 0.0183(6) Uani d . 1 . .
    O O19 -0.1854(2) -0.1664(2) 0.76526(18) 0.0237(6) Uani d . 1 . .
    O O20 0.1724(2) 0.0551(2) 0.73170(17) 0.0210(6) Uani d . 1 . .
    H H20O 0.2249 0.1016 0.7400 0.025 Uiso d R 1 . .
    N N4 -0.0427(3) 0.0196(2) 0.9128(2) 0.0131(7) Uani d . 1 . .
    C C22 0.0418(3) 0.1510(3) 1.0141(2) 0.0165(8) Uani d . 1 . .
    C C23 0.0400(3) 0.0918(3) 0.9267(2) 0.0130(8) Uani d . 1 . .
    C C24 0.1146(3) 0.1069(3) 0.8686(2) 0.0144(8) Uani d . 1 . .
    H H24A 0.1720 0.1576 0.8794 0.017 Uiso calc R 1 . .
    C C25 0.1029(3) 0.0445(3) 0.7922(3) 0.0153(8) Uani d . 1 . .
    C C26 0.0155(3) -0.0297(3) 0.7771(3) 0.0152(8) Uani d . 1 . .
    H H26A 0.0054 -0.0712 0.7264 0.018 Uiso calc R 1 . .
    C C27 -0.0557(3) -0.0399(3) 0.8396(3) 0.0125(8) Uani d . 1 . .
    C C28 -0.1520(3) -0.1184(3) 0.8355(3) 0.0158(8) Uani d . 1 . .
    N N5 0.4016(3) -0.0146(2) 0.4508(2) 0.0209(7) Uani d . 1 . .
    H H5NA 0.4519 -0.0189 0.4976 0.025 Uiso d R 1 . .
    H H5NB 0.3527 0.0015 0.4847 0.025 Uiso d R 1 . .
    H H5NC 0.3881 -0.0730 0.4223 0.025 Uiso d R 1 . .
    N N6 0.4727(2) 0.1754(2) 0.20851(17) 0.0222(6) Uani d . 1 . .
    H H6NA 0.4942 0.1204 0.1824 0.027 Uiso d R 1 . .
    H H6NB 0.4007 0.1783 0.2108 0.027 Uiso d R 1 . .
    H H6NC 0.4959 0.2343 0.1894 0.027 Uiso d R 1 . .
    C C29 0.4101(3) 0.0808(3) 0.3943(2) 0.0207(7) Uani d . 1 . .
    H H29A 0.4104 0.1443 0.4299 0.025 Uiso calc R 1 . .
    H H29B 0.3441 0.0837 0.3482 0.025 Uiso calc R 1 . .
    C C30 0.5171(3) 0.0768(3) 0.3532(2) 0.0222(8) Uani d . 1 . .
    H H30A 0.5134 0.0154 0.3150 0.027 Uiso calc R 1 . .
    H H30B 0.5818 0.0673 0.3997 0.027 Uiso calc R 1 . .
    C C31 0.5382(3) 0.1748(3) 0.2996(2) 0.0213(8) Uani d . 1 . .
    H H31A 0.5179 0.2373 0.3306 0.026 Uiso calc R 1 . .
    H H31B 0.6190 0.1791 0.2960 0.026 Uiso calc R 1 . .
    N N7 0.8201(3) 0.2833(2) 0.1175(2) 0.0263(7) Uani d . 1 . .
    H H7NA 0.8528 0.2421 0.0843 0.032 Uiso d R 1 . .
    H H7NB 0.8340 0.2738 0.1736 0.032 Uiso d R 1 . .
    H H7NC 0.7534 0.3085 0.1205 0.032 Uiso d R 1 . .
    N N8 0.9664(3) 0.5324(2) -0.0880(2) 0.0232(7) Uani d . 1 . .
    H H8NA 0.9821 0.5988 -0.0839 0.028 Uiso d R 1 . .
    H H8NB 0.9029 0.5212 -0.1223 0.028 Uiso d R 1 . .
    H H8NC 1.0192 0.4900 -0.0990 0.028 Uiso d R 1 . .
    C C32 0.8925(3) 0.3776(3) 0.1081(2) 0.0256(8) Uani d . 1 . .
    H H32A 0.9713 0.3615 0.1320 0.031 Uiso calc R 1 . .
    H H32B 0.8680 0.4359 0.1417 0.031 Uiso calc R 1 . .
    C C33 0.8851(3) 0.4100(3) 0.0125(2) 0.0211(7) Uani d . 1 . .
    H H33A 0.9140 0.3533 -0.0205 0.025 Uiso calc R 1 . .
    H H33B 0.8058 0.4222 -0.0125 0.025 Uiso calc R 1 . .
    C C34 0.9533(3) 0.5094(3) 0.0042(2) 0.0227(7) Uani d . 1 . .
    H H34A 0.9156 0.5687 0.0277 0.027 Uiso calc R 1 . .
    H H34B 1.0283 0.5018 0.0393 0.027 Uiso calc R 1 . .
    O O1W 0.7384(3) 0.6872(2) 0.96956(19) 0.0235(6) Uani d D 1 . .
    H H1WA 0.758(3) 0.737(3) 0.941(3) 0.028 Uiso d D 1 . .
    H H1WB 0.714(3) 0.642(3) 0.929(2) 0.028 Uiso d D 1 . .
    O O2W 0.6128(2) 0.1819(2) 0.91942(18) 0.0229(6) Uani d D 1 . .
    H H2WA 0.602(3) 0.233(3) 0.951(2) 0.027 Uiso d D 1 . .
    H H2WB 0.643(3) 0.137(3) 0.961(2) 0.027 Uiso d D 1 . .
    O O3W 0.1322(2) 0.62023(18) 0.39603(17) 0.0344(6) Uani d . 1 . .
    H H3WA 0.1263 0.6642 0.4344 0.041 Uiso d R 1 . .
    H H3WB 0.1958 0.6413 0.3894 0.041 Uiso d R 1 . .
    O O4W 0.2384(2) 0.0285(2) 0.56029(16) 0.0341(6) Uani d . 1 . .
    H H4WA 0.2548 0.0046 0.6104 0.041 Uiso d R 1 . .
    H H4WB 0.1736 0.0526 0.5567 0.041 Uiso d R 1 . .
    O O5W 0.23614(19) 0.81030(18) 0.70209(15) 0.0255(5) Uani d . 1 . .
    H H5WA 0.2315 0.7655 0.7401 0.031 Uiso d R 1 . .
    H H5WB 0.1893 0.8010 0.6575 0.031 Uiso d R 1 . .
    O O6W 0.0423(2) 0.73460(18) 0.90019(17) 0.0248(6) Uani d . 1 . .
    H H6WA 0.0333 0.7759 0.9398 0.030 Uiso d R 1 . .
    H H6WB 0.0965 0.7339 0.8728 0.030 Uiso d R 1 . .
    O O7W 0.3576(2) 0.21434(19) 1.02412(16) 0.0246(6) Uani d . 1 . .
    H H7WA 0.3553 0.2566 0.9833 0.030 Uiso d R 1 . .
    H H7WB 0.2913 0.2219 1.0322 0.030 Uiso d R 1 . .
loop_
    _atom_site_aniso_label
    _atom_site_aniso_U_11
    _atom_site_aniso_U_22
    _atom_site_aniso_U_33
    _atom_site_aniso_U_12
    _atom_site_aniso_U_13
    _atom_site_aniso_U_23
    Zn1 0.0172(2) 0.0175(2) 0.0147(2) -0.00004(18) 0.00636(18) -0.00176(18)
    O1 0.0188(15) 0.0194(14) 0.0159(15) -0.0038(11) 0.0052(12) -0.0028(10)
    O2 0.0157(14) 0.0304(15) 0.0201(14) -0.0037(12) 0.0051(11) 0.0000(11)
    O3 0.0209(13) 0.0257(14) 0.0201(14) -0.0004(11) 0.0062(11) -0.0026(11)
    O4 0.0232(13) 0.0202(12) 0.0284(13) -0.0076(10) 0.0066(11) -0.0002(10)
    O5 0.0300(15) 0.0262(14) 0.0145(14) -0.0010(12) 0.0109(11) -0.0053(11)
    N1 0.0120(15) 0.0170(15) 0.0139(16) -0.0012(12) 0.0002(12) 0.0007(12)
    C1 0.021(2) 0.0150(17) 0.0120(18) 0.0005(15) 0.0040(15) 0.0070(15)
    C2 0.0155(19) 0.0157(17) 0.0150(19) 0.0014(15) 0.0012(15) 0.0042(15)
    C3 0.0195(18) 0.0145(17) 0.0131(18) 0.0015(14) 0.0056(15) -0.0007(14)
    C4 0.0175(18) 0.0148(17) 0.018(2) 0.0005(14) 0.0012(15) -0.0015(15)
    C5 0.0159(18) 0.0174(18) 0.0179(19) 0.0000(14) 0.0011(14) -0.0027(14)
    C6 0.0158(18) 0.0129(16) 0.0160(18) 0.0002(13) 0.0005(14) 0.0012(13)
    C7 0.0126(17) 0.0239(19) 0.0219(19) -0.0018(14) 0.0060(14) 0.0017(15)
    O6 0.0258(14) 0.0178(13) 0.0147(13) 0.0015(11) 0.0082(11) 0.0001(10)
    O7 0.0216(14) 0.0236(13) 0.0220(14) 0.0079(11) 0.0061(11) 0.0087(11)
    O8 0.0186(13) 0.0195(13) 0.0178(14) 0.0053(11) 0.0085(11) 0.0013(11)
    O9 0.0195(14) 0.0183(13) 0.0198(15) 0.0033(11) 0.0022(11) 0.0034(11)
    O10 0.0277(15) 0.0321(15) 0.0172(14) 0.0166(13) 0.0112(12) 0.0091(12)
    N2 0.0138(17) 0.0142(15) 0.0156(18) 0.0011(12) 0.0033(14) -0.0003(13)
    C8 0.0174(18) 0.0218(19) 0.0137(18) -0.0021(15) 0.0031(15) 0.0016(14)
    C9 0.0158(19) 0.0171(18) 0.0101(18) -0.0024(15) -0.0007(15) 0.0017(14)
    C10 0.0126(19) 0.0195(19) 0.015(2) 0.0044(15) 0.0004(16) 0.0004(15)
    C11 0.0175(19) 0.0197(18) 0.0119(19) -0.0022(15) 0.0048(15) 0.0000(15)
    C12 0.0136(18) 0.0149(18) 0.0086(17) 0.0021(14) 0.0011(14) -0.0003(13)
    C13 0.0138(19) 0.0131(18) 0.015(2) -0.0035(14) 0.0010(16) 0.0011(14)
    C14 0.0121(17) 0.0106(17) 0.020(2) -0.0004(14) 0.0035(15) -0.0019(15)
    Zn2 0.0154(2) 0.0173(2) 0.0139(2) 0.00010(18) 0.00470(18) 0.00074(18)
    O11 0.0136(12) 0.0253(13) 0.0206(13) 0.0047(10) 0.0050(10) 0.0058(11)
    O12 0.0290(14) 0.0288(14) 0.0389(16) 0.0161(12) 0.0088(12) 0.0054(12)
    O13 0.0168(15) 0.0226(14) 0.0173(15) 0.0064(11) 0.0077(12) 0.0060(11)
    O14 0.0158(13) 0.0230(14) 0.0245(15) 0.0031(11) 0.0077(11) 0.0014(11)
    O15 0.0270(15) 0.0259(14) 0.0190(14) 0.0017(12) 0.0059(11) 0.0054(11)
    N3 0.0107(15) 0.0167(15) 0.0164(16) 0.0009(12) 0.0022(13) 0.0013(12)
    C15 0.0166(17) 0.0193(18) 0.027(2) 0.0030(14) 0.0029(15) -0.0009(15)
    C16 0.0121(17) 0.0185(18) 0.0161(18) -0.0037(13) 0.0031(14) 0.0002(14)
    C17 0.0174(19) 0.0184(18) 0.0175(19) -0.0024(14) -0.0014(15) -0.0013(14)
    C18 0.0199(19) 0.0203(18) 0.0108(18) -0.0099(15) 0.0046(14) 0.0016(15)
    C19 0.0138(18) 0.0176(18) 0.019(2) -0.0024(14) 0.0049(15) -0.0027(15)
    C20 0.0110(17) 0.0156(17) 0.0136(19) -0.0029(14) 0.0030(14) -0.0036(14)
    C21 0.0142(19) 0.0151(17) 0.0166(19) -0.0002(15) 0.0005(15) -0.0001(16)
    O16 0.0205(13) 0.0200(13) 0.0151(13) -0.0034(10) 0.0066(10) -0.0035(10)
    O17 0.0182(13) 0.0217(13) 0.0143(12) -0.0060(10) 0.0017(10) -0.0027(10)
    O18 0.0174(13) 0.0212(14) 0.0175(14) -0.0040(11) 0.0069(11) -0.0002(11)
    O19 0.0216(14) 0.0296(15) 0.0204(15) -0.0100(12) 0.0054(12) -0.0081(12)
    O20 0.0227(14) 0.0250(13) 0.0175(14) -0.0117(11) 0.0100(11) -0.0058(11)
    N4 0.0140(16) 0.0165(16) 0.0088(16) 0.0002(13) 0.0015(13) -0.0002(12)
    C22 0.0164(18) 0.0157(17) 0.0163(19) 0.0008(14) -0.0010(15) 0.0005(14)
    C23 0.0122(18) 0.0100(16) 0.0163(19) -0.0009(14) 0.0000(15) 0.0025(14)
    C24 0.0145(19) 0.0126(17) 0.016(2) -0.0009(15) 0.0025(16) -0.0018(14)
    C25 0.0131(19) 0.0181(18) 0.0148(19) -0.0013(14) 0.0026(15) 0.0022(15)
    C26 0.0147(19) 0.0146(18) 0.016(2) 0.0007(14) 0.0013(15) -0.0042(14)
    C27 0.0102(18) 0.0130(18) 0.013(2) -0.0021(14) -0.0014(15) 0.0024(14)
    C28 0.0132(18) 0.0172(18) 0.0170(19) 0.0023(15) 0.0027(15) -0.0020(15)
    N5 0.0171(15) 0.0196(15) 0.0254(18) 0.0002(12) 0.0016(13) -0.0045(13)
    N6 0.0213(15) 0.0205(14) 0.0260(15) 0.0038(12) 0.0069(12) 0.0013(12)
    C29 0.0233(18) 0.0172(17) 0.0216(17) -0.0001(14) 0.0030(14) 0.0024(14)
    C30 0.0160(17) 0.0241(18) 0.026(2) 0.0000(14) 0.0006(15) 0.0039(15)
    C31 0.0167(18) 0.0242(19) 0.0222(19) 0.0006(15) 0.0002(15) 0.0004(15)
    N7 0.0214(16) 0.0316(17) 0.0272(17) 0.0113(14) 0.0080(13) 0.0018(14)
    N8 0.0185(16) 0.0197(15) 0.0299(19) 0.0001(12) -0.0005(13) -0.0035(13)
    C32 0.0252(19) 0.031(2) 0.0220(18) 0.0004(16) 0.0073(15) -0.0004(15)
    C33 0.0190(18) 0.0220(17) 0.0216(18) 0.0035(15) 0.0005(14) -0.0013(15)
    C34 0.0241(18) 0.0264(18) 0.0170(17) -0.0012(15) 0.0017(14) -0.0004(14)
    O1W 0.0332(15) 0.0187(14) 0.0200(15) -0.0064(12) 0.0090(12) -0.0002(11)
    O2W 0.0331(16) 0.0172(13) 0.0185(15) 0.0068(11) 0.0044(12) 0.0023(11)
    O3W 0.0301(14) 0.0278(14) 0.0491(17) -0.0086(12) 0.0184(13) -0.0109(12)
    O4W 0.0255(14) 0.0562(18) 0.0217(13) 0.0094(13) 0.0067(11) -0.0025(13)
    O5W 0.0251(13) 0.0329(14) 0.0172(12) -0.0035(11) -0.0009(10) 0.0069(10)
    O6W 0.0275(14) 0.0194(13) 0.0301(15) 0.0026(11) 0.0126(12) 0.0022(11)
    O7W 0.0204(13) 0.0264(13) 0.0277(15) -0.0008(11) 0.0058(11) -0.0004(11)
loop_
    _geom_bond_atom_site_label_1
    _geom_bond_atom_site_label_2
    _geom_bond_site_symmetry_2
    _geom_bond_distance
    _geom_bond_publ_flag
    Zn1 N1 . 2.012(3) y
    Zn1 N2 . 1.999(3) y
    Zn1 O1 . 2.081(3) y
    Zn1 O3 . 2.424(3) y
    Zn1 O6 . 2.155(3) y
    Zn1 O8 . 2.201(3) y
    O1 C1 . 1.282(5) ?
    O2 C1 . 1.247(5) ?
    O3 C7 . 1.257(4) ?
    O4 C7 . 1.254(4) ?
    O5 C4 . 1.330(5) ?
    O5 H5O . 0.82(3) ?
    N1 C6 . 1.345(4) ?
    N1 C2 . 1.345(5) ?
    C1 C2 . 1.508(5) ?
    C2 C3 . 1.374(5) ?
    C3 C4 . 1.399(5) ?
    C3 H3A . 0.9300 ?
    C4 C5 . 1.404(5) ?
    C5 C6 . 1.377(5) ?
    C5 H5A . 0.9300 ?
    C6 C7 . 1.519(5) ?
    O6 C8 . 1.259(4) ?
    O7 C8 . 1.256(5) ?
    O8 C14 . 1.283(4) ?
    O9 C14 . 1.235(4) ?
    O10 C11 . 1.349(5) ?
    O10 H10O . 0.8881 ?
    N2 C9 . 1.335(5) ?
    N2 C13 . 1.345(5) ?
    C8 C9 . 1.510(5) ?
    C9 C10 . 1.394(5) ?
    C10 C11 . 1.412(5) ?
    C10 H10A . 0.9300 ?
    C11 C12 . 1.386(5) ?
    C12 C13 . 1.380(5) ?
    C12 H12A . 0.9300 ?
    C13 C14 . 1.518(5) ?
    Zn2 N3 . 2.001(3) y
    Zn2 N4 . 2.007(3) y
    Zn2 O11 . 2.331(2) y
    Zn2 O13 . 2.135(3) y
    Zn2 O16 . 2.234(3) y
    Zn2 O18 . 2.149(3) y
    O11 C15 . 1.283(4) ?
    O12 C15 . 1.229(4) ?
    O13 C21 . 1.272(5) ?
    O14 C21 . 1.244(5) ?
    O15 C18 . 1.351(4) ?
    O15 H15O . 0.88(2) ?
    N3 C16 . 1.340(4) ?
    N3 C20 . 1.344(5) ?
    C15 C16 . 1.526(5) ?
    C16 C17 . 1.376(5) ?
    C17 C18 . 1.389(5) ?
    C17 H17A . 0.9300 ?
    C18 C19 . 1.391(5) ?
    C19 C20 . 1.384(5) ?
    C19 H19A . 0.9300 ?
    C20 C21 . 1.513(5) ?
    O16 C22 . 1.260(4) ?
    O17 C22 . 1.259(4) ?
    O18 C28 . 1.271(4) ?
    O19 C28 . 1.246(4) ?
    O20 C25 . 1.340(5) ?
    O20 H20O . 0.8504 ?
    N4 C23 . 1.331(5) ?
    N4 C27 . 1.340(5) ?
    C22 C23 . 1.533(5) ?
    C23 C24 . 1.362(5) ?
    C24 C25 . 1.401(5) ?
    C24 H24A . 0.9300 ?
    C25 C26 . 1.390(5) ?
    C26 C27 . 1.378(6) ?
    C26 H26A . 0.9300 ?
    C27 C28 . 1.506(5) ?
    N5 C29 . 1.497(4) ?
    N5 H5NA . 0.8599 ?
    N5 H5NB . 0.8600 ?
    N5 H5NC . 0.8601 ?
    N6 C31 . 1.489(4) ?
    N6 H6NA . 0.8601 ?
    N6 H6NB . 0.8600 ?
    N6 H6NC . 0.8599 ?
    C29 C30 . 1.501(4) ?
    C29 H29A . 0.9700 ?
    C29 H29B . 0.9700 ?
    C30 C31 . 1.528(5) ?
    C30 H30A . 0.9700 ?
    C30 H30B . 0.9700 ?
    C31 H31A . 0.9700 ?
    C31 H31B . 0.9700 ?
    N7 C32 . 1.488(4) ?
    N7 H7NA . 0.8601 ?
    N7 H7NB . 0.8600 ?
    N7 H7NC . 0.8599 ?
    N8 C34 . 1.475(4) ?
    N8 H8NA . 0.8601 ?
    N8 H8NB . 0.8600 ?
    N8 H8NC . 0.8598 ?
    C32 C33 . 1.512(5) ?
    C32 H32A . 0.9700 ?
    C32 H32B . 0.9700 ?
    C33 C34 . 1.510(5) ?
    C33 H33A . 0.9700 ?
    C33 H33B . 0.9700 ?
    C34 H34A . 0.9700 ?
    C34 H34B . 0.9700 ?
    O1W H1WA . 0.81(3) ?
    O1W H1WB . 0.86(3) ?
    O2W H2WA . 0.84(3) ?
    O2W H2WB . 0.89(3) ?
    O3W H3WA . 0.8200 ?
    O3W H3WB . 0.8199 ?
    O4W H4WA . 0.8200 ?
    O4W H4WB . 0.8200 ?
    O5W H5WA . 0.8199 ?
    O5W H5WB . 0.8200 ?
    O6W H6WA . 0.8200 ?
    O6W H6WB . 0.8200 ?
    O7W H7WA . 0.8201 ?
    O7W H7WB . 0.8200 ?
loop_
    _geom_angle_atom_site_label_1
    _geom_angle_atom_site_label_2
    _geom_angle_atom_site_label_3
    _geom_angle_site_symmetry_1
    _geom_angle_site_symmetry_3
    _geom_angle
    _geom_angle_publ_flag
    N2 Zn1 N1 . . 157.03(13) ?
    N2 Zn1 O1 . . 124.02(12) ?
    N1 Zn1 O1 . . 78.86(12) ?
    N2 Zn1 O6 . . 76.72(11) ?
    N1 Zn1 O6 . . 105.64(11) ?
    O1 Zn1 O6 . . 94.67(10) ?
    N2 Zn1 O8 . . 76.36(11) ?
    N1 Zn1 O8 . . 102.43(11) ?
    O1 Zn1 O8 . . 93.39(10) ?
    O6 Zn1 O8 . . 151.79(10) ?
    N2 Zn1 O3 . . 84.80(11) ?
    N1 Zn1 O3 . . 72.27(11) ?
    O1 Zn1 O3 . . 150.12(9) ?
    O6 Zn1 O3 . . 100.28(9) ?
    O8 Zn1 O3 . . 85.54(9) ?
    C1 O1 Zn1 . . 115.0(2) ?
    C7 O3 Zn1 . . 111.5(2) ?
    C4 O5 H5O . . 118(3) ?
    C6 N1 C2 . . 119.6(3) ?
    C6 N1 Zn1 . . 124.1(2) ?
    C2 N1 Zn1 . . 116.2(2) ?
    O2 C1 O1 . . 124.6(4) ?
    O2 C1 C2 . . 119.5(4) ?
    O1 C1 C2 . . 115.8(3) ?
    N1 C2 C3 . . 121.9(3) ?
    N1 C2 C1 . . 112.8(3) ?
    C3 C2 C1 . . 125.2(3) ?
    C2 C3 C4 . . 119.2(4) ?
    C2 C3 H3A . . 120.4 ?
    C4 C3 H3A . . 120.4 ?
    O5 C4 C3 . . 124.0(3) ?
    O5 C4 C5 . . 117.7(3) ?
    C3 C4 C5 . . 118.2(3) ?
    C6 C5 C4 . . 119.0(4) ?
    C6 C5 H5A . . 120.5 ?
    C4 C5 H5A . . 120.5 ?
    N1 C6 C5 . . 121.7(3) ?
    N1 C6 C7 . . 113.7(3) ?
    C5 C6 C7 . . 124.5(3) ?
    O4 C7 O3 . . 126.5(3) ?
    O4 C7 C6 . . 117.4(3) ?
    O3 C7 C6 . . 115.8(3) ?
    C8 O6 Zn1 . . 114.8(2) ?
    C14 O8 Zn1 . . 114.3(2) ?
    C11 O10 H10O . . 111.1 ?
    C9 N2 C13 . . 120.7(3) ?
    C9 N2 Zn1 . . 118.8(3) ?
    C13 N2 Zn1 . . 119.7(3) ?
    O7 C8 O6 . . 125.9(4) ?
    O7 C8 C9 . . 118.2(3) ?
    O6 C8 C9 . . 115.9(3) ?
    N2 C9 C10 . . 121.5(3) ?
    N2 C9 C8 . . 112.9(3) ?
    C10 C9 C8 . . 125.6(3) ?
    C9 C10 C11 . . 117.3(3) ?
    C9 C10 H10A . . 121.3 ?
    C11 C10 H10A . . 121.3 ?
    O10 C11 C12 . . 118.6(4) ?
    O10 C11 C10 . . 120.9(3) ?
    C12 C11 C10 . . 120.5(4) ?
    C13 C12 C11 . . 118.0(4) ?
    C13 C12 H12A . . 121.0 ?
    C11 C12 H12A . . 121.0 ?
    N2 C13 C12 . . 121.9(3) ?
    N2 C13 C14 . . 113.1(3) ?
    C12 C13 C14 . . 125.0(3) ?
    O9 C14 O8 . . 125.3(3) ?
    O9 C14 C13 . . 119.2(3) ?
    O8 C14 C13 . . 115.5(3) ?
    N3 Zn2 N4 . . 160.29(12) ?
    N3 Zn2 O13 . . 77.85(11) ?
    N4 Zn2 O13 . . 121.86(11) ?
    N3 Zn2 O18 . . 103.62(11) ?
    N4 Zn2 O18 . . 76.93(11) ?
    O13 Zn2 O18 . . 95.44(10) ?
    N3 Zn2 O16 . . 105.86(11) ?
    N4 Zn2 O16 . . 75.45(11) ?
    O13 Zn2 O16 . . 90.48(10) ?
    O18 Zn2 O16 . . 150.52(10) ?
    N3 Zn2 O11 . . 74.19(10) ?
    N4 Zn2 O11 . . 86.11(11) ?
    O13 Zn2 O11 . . 152.03(10) ?
    O18 Zn2 O11 . . 90.70(10) ?
    O16 Zn2 O11 . . 97.49(9) ?
    C15 O11 Zn2 . . 113.1(2) ?
    C21 O13 Zn2 . . 115.0(2) ?
    C18 O15 H15O . . 111(2) ?
    C16 N3 C20 . . 119.4(3) ?
    C16 N3 Zn2 . . 123.0(2) ?
    C20 N3 Zn2 . . 117.6(2) ?
    O12 C15 O11 . . 127.3(3) ?
    O12 C15 C16 . . 117.4(3) ?
    O11 C15 C16 . . 115.2(3) ?
    N3 C16 C17 . . 122.4(3) ?
    N3 C16 C15 . . 114.2(3) ?
    C17 C16 C15 . . 123.3(3) ?
    C16 C17 C18 . . 118.4(4) ?
    C16 C17 H17A . . 120.8 ?
    C18 C17 H17A . . 120.8 ?
    O15 C18 C17 . . 117.4(3) ?
    O15 C18 C19 . . 123.2(3) ?
    C17 C18 C19 . . 119.4(3) ?
    C20 C19 C18 . . 118.7(3) ?
    C20 C19 H19A . . 120.6 ?
    C18 C19 H19A . . 120.6 ?
    N3 C20 C19 . . 121.6(3) ?
    N3 C20 C21 . . 113.5(3) ?
    C19 C20 C21 . . 124.8(3) ?
    O14 C21 O13 . . 125.3(4) ?
    O14 C21 C20 . . 119.4(3) ?
    O13 C21 C20 . . 115.2(3) ?
    C22 O16 Zn2 . . 113.5(2) ?
    C28 O18 Zn2 . . 115.0(2) ?
    C25 O20 H20O . . 118.6 ?
    C23 N4 C27 . . 120.3(3) ?
    C23 N4 Zn2 . . 120.0(3) ?
    C27 N4 Zn2 . . 117.9(2) ?
    O17 C22 O16 . . 125.6(3) ?
    O17 C22 C23 . . 118.3(3) ?
    O16 C22 C23 . . 116.1(3) ?
    N4 C23 C24 . . 121.9(3) ?
    N4 C23 C22 . . 112.6(3) ?
    C24 C23 C22 . . 125.5(3) ?
    C23 C24 C25 . . 118.5(3) ?
    C23 C24 H24A . . 120.7 ?
    C25 C24 H24A . . 120.7 ?
    O20 C25 C26 . . 118.4(4) ?
    O20 C25 C24 . . 122.1(3) ?
    C26 C25 C24 . . 119.6(4) ?
    C27 C26 C25 . . 117.9(4) ?
    C27 C26 H26A . . 121.0 ?
    C25 C26 H26A . . 121.0 ?
    N4 C27 C26 . . 121.8(3) ?
    N4 C27 C28 . . 113.1(3) ?
    C26 C27 C28 . . 125.1(3) ?
    O19 C28 O18 . . 124.8(4) ?
    O19 C28 C27 . . 119.6(3) ?
    O18 C28 C27 . . 115.5(3) ?
    C29 N5 H5NA . . 115.7 ?
    C29 N5 H5NB . . 105.8 ?
    H5NA N5 H5NB . . 87.5 ?
    C29 N5 H5NC . . 114.7 ?
    H5NA N5 H5NC . . 114.9 ?
    H5NB N5 H5NC . . 114.9 ?
    C31 N6 H6NA . . 106.5 ?
    C31 N6 H6NB . . 109.8 ?
    H6NA N6 H6NB . . 114.9 ?
    C31 N6 H6NC . . 100.1 ?
    H6NA N6 H6NC . . 114.0 ?
    H6NB N6 H6NC . . 110.4 ?
    N5 C29 C30 . . 110.7(3) ?
    N5 C29 H29A . . 109.5 ?
    C30 C29 H29A . . 109.5 ?
    N5 C29 H29B . . 109.5 ?
    C30 C29 H29B . . 109.5 ?
    H29A C29 H29B . . 108.1 ?
    C29 C30 C31 . . 114.7(3) ?
    C29 C30 H30A . . 108.6 ?
    C31 C30 H30A . . 108.6 ?
    C29 C30 H30B . . 108.6 ?
    C31 C30 H30B . . 108.6 ?
    H30A C30 H30B . . 107.6 ?
    N6 C31 C30 . . 113.8(3) ?
    N6 C31 H31A . . 108.8 ?
    C30 C31 H31A . . 108.8 ?
    N6 C31 H31B . . 108.8 ?
    C30 C31 H31B . . 108.8 ?
    H31A C31 H31B . . 107.7 ?
    C32 N7 H7NA . . 96.1 ?
    C32 N7 H7NB . . 100.6 ?
    H7NA N7 H7NB . . 118.2 ?
    C32 N7 H7NC . . 104.9 ?
    H7NA N7 H7NC . . 139.3 ?
    H7NB N7 H7NC . . 91.9 ?
    C34 N8 H8NA . . 100.1 ?
    C34 N8 H8NB . . 110.0 ?
    H8NA N8 H8NB . . 111.4 ?
    C34 N8 H8NC . . 104.7 ?
    H8NA N8 H8NC . . 117.7 ?
    H8NB N8 H8NC . . 111.9 ?
    N7 C32 C33 . . 111.3(3) ?
    N7 C32 H32A . . 109.4 ?
    C33 C32 H32A . . 109.4 ?
    N7 C32 H32B . . 109.4 ?
    C33 C32 H32B . . 109.4 ?
    H32A C32 H32B . . 108.0 ?
    C34 C33 C32 . . 110.8(3) ?
    C34 C33 H33A . . 109.5 ?
    C32 C33 H33A . . 109.5 ?
    C34 C33 H33B . . 109.5 ?
    C32 C33 H33B . . 109.5 ?
    H33A C33 H33B . . 108.1 ?
    N8 C34 C33 . . 112.4(3) ?
    N8 C34 H34A . . 109.1 ?
    C33 C34 H34A . . 109.1 ?
    N8 C34 H34B . . 109.1 ?
    C33 C34 H34B . . 109.1 ?
    H34A C34 H34B . . 107.9 ?
    H1WA O1W H1WB . . 102(4) ?
    H2WA O2W H2WB . . 100(4) ?
    H3WA O3W H3WB . . 93.0 ?
    H4WA O4W H4WB . . 106.5 ?
    H5WA O5W H5WB . . 112.4 ?
    H6WA O6W H6WB . . 126.0 ?
    H7WA O7W H7WB . . 97.0 ?
loop_
    _geom_torsion_atom_site_label_1
    _geom_torsion_atom_site_label_2
    _geom_torsion_atom_site_label_3
    _geom_torsion_atom_site_label_4
    _geom_torsion_site_symmetry_1
    _geom_torsion_site_symmetry_2
    _geom_torsion_site_symmetry_3
    _geom_torsion_site_symmetry_4
    _geom_torsion
    _geom_torsion_publ_flag
    N2 Zn1 O1 C1 . . . . 179.8(2) ?
    N1 Zn1 O1 C1 . . . . 2.0(3) ?
    O6 Zn1 O1 C1 . . . . -103.1(3) ?
    O8 Zn1 O1 C1 . . . . 104.0(3) ?
    O3 Zn1 O1 C1 . . . . 17.0(4) ?
    N2 Zn1 O3 C7 . . . . -174.3(2) ?
    N1 Zn1 O3 C7 . . . . 6.9(2) ?
    O1 Zn1 O3 C7 . . . . -8.6(3) ?
    O6 Zn1 O3 C7 . . . . 110.2(2) ?
    O8 Zn1 O3 C7 . . . . -97.7(2) ?
    N2 Zn1 N1 C6 . . . . 1.0(5) ?
    O1 Zn1 N1 C6 . . . . 176.4(3) ?
    O6 Zn1 N1 C6 . . . . -91.9(3) ?
    O8 Zn1 N1 C6 . . . . 85.3(3) ?
    O3 Zn1 N1 C6 . . . . 4.2(3) ?
    N2 Zn1 N1 C2 . . . . 176.2(3) ?
    O1 Zn1 N1 C2 . . . . -8.4(2) ?
    O6 Zn1 N1 C2 . . . . 83.3(3) ?
    O8 Zn1 N1 C2 . . . . -99.5(3) ?
    O3 Zn1 N1 C2 . . . . 179.4(3) ?
    Zn1 O1 C1 O2 . . . . -171.5(3) ?
    Zn1 O1 C1 C2 . . . . 4.1(4) ?
    C6 N1 C2 C3 . . . . 4.8(5) ?
    Zn1 N1 C2 C3 . . . . -170.6(3) ?
    C6 N1 C2 C1 . . . . -171.9(3) ?
    Zn1 N1 C2 C1 . . . . 12.7(4) ?
    O2 C1 C2 N1 . . . . 164.8(3) ?
    O1 C1 C2 N1 . . . . -11.0(5) ?
    O2 C1 C2 C3 . . . . -11.8(6) ?
    O1 C1 C2 C3 . . . . 172.5(3) ?
    N1 C2 C3 C4 . . . . -0.2(5) ?
    C1 C2 C3 C4 . . . . 176.0(3) ?
    C2 C3 C4 O5 . . . . 178.2(4) ?
    C2 C3 C4 C5 . . . . -4.5(5) ?
    O5 C4 C5 C6 . . . . -177.8(3) ?
    C3 C4 C5 C6 . . . . 4.8(5) ?
    C2 N1 C6 C5 . . . . -4.5(5) ?
    Zn1 N1 C6 C5 . . . . 170.6(3) ?
    C2 N1 C6 C7 . . . . 171.9(3) ?
    Zn1 N1 C6 C7 . . . . -13.1(4) ?
    C4 C5 C6 N1 . . . . -0.3(5) ?
    C4 C5 C6 C7 . . . . -176.3(3) ?
    Zn1 O3 C7 O4 . . . . 159.6(3) ?
    Zn1 O3 C7 C6 . . . . -15.2(4) ?
    N1 C6 C7 O4 . . . . -156.3(3) ?
    C5 C6 C7 O4 . . . . 19.9(5) ?
    N1 C6 C7 O3 . . . . 18.9(4) ?
    C5 C6 C7 O3 . . . . -164.8(3) ?
    N2 Zn1 O6 C8 . . . . -7.6(3) ?
    N1 Zn1 O6 C8 . . . . 148.8(3) ?
    O1 Zn1 O6 C8 . . . . -131.5(3) ?
    O8 Zn1 O6 C8 . . . . -25.3(4) ?
    O3 Zn1 O6 C8 . . . . 74.5(3) ?
    N2 Zn1 O8 C14 . . . . 5.6(2) ?
    N1 Zn1 O8 C14 . . . . -150.9(2) ?
    O1 Zn1 O8 C14 . . . . 129.8(2) ?
    O6 Zn1 O8 C14 . . . . 23.4(4) ?
    O3 Zn1 O8 C14 . . . . -80.1(2) ?
    N1 Zn1 N2 C9 . . . . -90.0(4) ?
    O1 Zn1 N2 C9 . . . . 95.5(3) ?
    O6 Zn1 N2 C9 . . . . 8.8(3) ?
    O8 Zn1 N2 C9 . . . . -179.7(3) ?
    O3 Zn1 N2 C9 . . . . -93.1(3) ?
    N1 Zn1 N2 C13 . . . . 80.0(4) ?
    O1 Zn1 N2 C13 . . . . -94.5(3) ?
    O6 Zn1 N2 C13 . . . . 178.8(3) ?
    O8 Zn1 N2 C13 . . . . -9.7(3) ?
    O3 Zn1 N2 C13 . . . . 77.0(3) ?
    Zn1 O6 C8 O7 . . . . -176.1(3) ?
    Zn1 O6 C8 C9 . . . . 5.3(4) ?
    C13 N2 C9 C10 . . . . 1.2(5) ?
    Zn1 N2 C9 C10 . . . . 171.1(3) ?
    C13 N2 C9 C8 . . . . -178.6(3) ?
    Zn1 N2 C9 C8 . . . . -8.7(4) ?
    O7 C8 C9 N2 . . . . -176.9(3) ?
    O6 C8 C9 N2 . . . . 1.7(5) ?
    O7 C8 C9 C10 . . . . 3.2(6) ?
    O6 C8 C9 C10 . . . . -178.1(4) ?
    N2 C9 C10 C11 . . . . -3.0(5) ?
    C8 C9 C10 C11 . . . . 176.9(3) ?
    C9 C10 C11 O10 . . . . -179.6(3) ?
    C9 C10 C11 C12 . . . . 2.5(5) ?
    O10 C11 C12 C13 . . . . -178.3(3) ?
    C10 C11 C12 C13 . . . . -0.4(5) ?
    C9 N2 C13 C12 . . . . 1.1(5) ?
    Zn1 N2 C13 C12 . . . . -168.7(3) ?
    C9 N2 C13 C14 . . . . -178.3(3) ?
    Zn1 N2 C13 C14 . . . . 11.9(4) ?
    C11 C12 C13 N2 . . . . -1.5(5) ?
    C11 C12 C13 C14 . . . . 177.8(3) ?
    Zn1 O8 C14 O9 . . . . -179.1(3) ?
    Zn1 O8 C14 C13 . . . . -1.3(4) ?
    N2 C13 C14 O9 . . . . 171.6(3) ?
    C12 C13 C14 O9 . . . . -7.8(5) ?
    N2 C13 C14 O8 . . . . -6.4(4) ?
    C12 C13 C14 O8 . . . . 174.3(3) ?
    N3 Zn2 O11 C15 . . . . 3.9(2) ?
    N4 Zn2 O11 C15 . . . . -176.9(2) ?
    O13 Zn2 O11 C15 . . . . 3.0(4) ?
    O18 Zn2 O11 C15 . . . . -100.0(2) ?
    O16 Zn2 O11 C15 . . . . 108.4(2) ?
    N3 Zn2 O13 C21 . . . . -3.4(3) ?
    N4 Zn2 O13 C21 . . . . 177.4(3) ?
    O18 Zn2 O13 C21 . . . . 99.4(3) ?
    O16 Zn2 O13 C21 . . . . -109.5(3) ?
    O11 Zn2 O13 C21 . . . . -2.4(4) ?
    N4 Zn2 N3 C16 . . . . -2.9(5) ?
    O13 Zn2 N3 C16 . . . . 179.0(3) ?
    O18 Zn2 N3 C16 . . . . 86.3(3) ?
    O16 Zn2 N3 C16 . . . . -94.0(3) ?
    O11 Zn2 N3 C16 . . . . -0.5(3) ?
    N4 Zn2 N3 C20 . . . . 175.3(3) ?
    O13 Zn2 N3 C20 . . . . -2.8(2) ?
    O18 Zn2 N3 C20 . . . . -95.5(3) ?
    O16 Zn2 N3 C20 . . . . 84.2(3) ?
    O11 Zn2 N3 C20 . . . . 177.7(3) ?
    Zn2 O11 C15 O12 . . . . 172.8(3) ?
    Zn2 O11 C15 C16 . . . . -6.2(4) ?
    C20 N3 C16 C17 . . . . -2.2(5) ?
    Zn2 N3 C16 C17 . . . . 175.9(3) ?
    C20 N3 C16 C15 . . . . 179.4(3) ?
    Zn2 N3 C16 C15 . . . . -2.5(4) ?
    O12 C15 C16 N3 . . . . -173.1(3) ?
    O11 C15 C16 N3 . . . . 6.0(4) ?
    O12 C15 C16 C17 . . . . 8.5(5) ?
    O11 C15 C16 C17 . . . . -172.4(3) ?
    N3 C16 C17 C18 . . . . -0.4(5) ?
    C15 C16 C17 C18 . . . . 177.8(3) ?
    C16 C17 C18 O15 . . . . -178.3(3) ?
    C16 C17 C18 C19 . . . . 1.6(5) ?
    O15 C18 C19 C20 . . . . 179.7(3) ?
    C17 C18 C19 C20 . . . . -0.2(5) ?
    C16 N3 C20 C19 . . . . 3.7(5) ?
    Zn2 N3 C20 C19 . . . . -174.5(3) ?
    C16 N3 C20 C21 . . . . -174.2(3) ?
    Zn2 N3 C20 C21 . . . . 7.6(4) ?
    C18 C19 C20 N3 . . . . -2.5(5) ?
    C18 C19 C20 C21 . . . . 175.1(3) ?
    Zn2 O13 C21 O14 . . . . -168.6(3) ?
    Zn2 O13 C21 C20 . . . . 8.2(4) ?
    N3 C20 C21 O14 . . . . 166.5(3) ?
    C19 C20 C21 O14 . . . . -11.3(6) ?
    N3 C20 C21 O13 . . . . -10.5(5) ?
    C19 C20 C21 O13 . . . . 171.7(3) ?
    N3 Zn2 O16 C22 . . . . 148.1(2) ?
    N4 Zn2 O16 C22 . . . . -11.5(2) ?
    O13 Zn2 O16 C22 . . . . -134.4(2) ?
    O18 Zn2 O16 C22 . . . . -32.4(3) ?
    O11 Zn2 O16 C22 . . . . 72.5(2) ?
    N3 Zn2 O18 C28 . . . . -154.0(3) ?
    N4 Zn2 O18 C28 . . . . 5.7(3) ?
    O13 Zn2 O18 C28 . . . . 127.2(3) ?
    O16 Zn2 O18 C28 . . . . 26.5(4) ?
    O11 Zn2 O18 C28 . . . . -80.1(3) ?
    N3 Zn2 N4 C23 . . . . -81.9(5) ?
    O13 Zn2 N4 C23 . . . . 95.9(3) ?
    O18 Zn2 N4 C23 . . . . -175.8(3) ?
    O16 Zn2 N4 C23 . . . . 14.6(3) ?
    O11 Zn2 N4 C23 . . . . -84.2(3) ?
    N3 Zn2 N4 C27 . . . . 82.8(5) ?
    O13 Zn2 N4 C27 . . . . -99.5(3) ?
    O18 Zn2 N4 C27 . . . . -11.2(3) ?
    O16 Zn2 N4 C27 . . . . 179.2(3) ?
    O11 Zn2 N4 C27 . . . . 80.4(3) ?
    Zn2 O16 C22 O17 . . . . -174.4(3) ?
    Zn2 O16 C22 C23 . . . . 7.3(4) ?
    C27 N4 C23 C24 . . . . -0.9(5) ?
    Zn2 N4 C23 C24 . . . . 163.4(3) ?
    C27 N4 C23 C22 . . . . -179.5(3) ?
    Zn2 N4 C23 C22 . . . . -15.2(4) ?
    O17 C22 C23 N4 . . . . -174.4(3) ?
    O16 C22 C23 N4 . . . . 4.0(4) ?
    O17 C22 C23 C24 . . . . 7.0(5) ?
    O16 C22 C23 C24 . . . . -174.5(3) ?
    N4 C23 C24 C25 . . . . 0.2(5) ?
    C22 C23 C24 C25 . . . . 178.5(3) ?
    C23 C24 C25 O20 . . . . 179.6(3) ?
    C23 C24 C25 C26 . . . . 0.8(5) ?
    O20 C25 C26 C27 . . . . -179.8(3) ?
    C24 C25 C26 C27 . . . . -1.1(5) ?
    C23 N4 C27 C26 . . . . 0.7(5) ?
    Zn2 N4 C27 C26 . . . . -163.9(3) ?
    C23 N4 C27 C28 . . . . 179.0(3) ?
    Zn2 N4 C27 C28 . . . . 14.4(4) ?
    C25 C26 C27 N4 . . . . 0.3(5) ?
    C25 C26 C27 C28 . . . . -177.8(3) ?
    Zn2 O18 C28 O19 . . . . -177.3(3) ?
    Zn2 O18 C28 C27 . . . . 0.0(4) ?
    N4 C27 C28 O19 . . . . 168.4(3) ?
    C26 C27 C28 O19 . . . . -13.3(6) ?
    N4 C27 C28 O18 . . . . -9.1(5) ?
    C26 C27 C28 O18 . . . . 169.2(3) ?
    N5 C29 C30 C31 . . . . -175.7(3) ?
    C29 C30 C31 N6 . . . . -81.2(4) ?
    N7 C32 C33 C34 . . . . 176.7(3) ?
    C32 C33 C34 N8 . . . . 169.1(3) ?
loop_
    _geom_hbond_atom_site_label_D
    _geom_hbond_atom_site_label_H
    _geom_hbond_atom_site_label_A
    _geom_hbond_site_symmetry_A
    _geom_hbond_distance_DH
    _geom_hbond_distance_HA
    _geom_hbond_distance_DA
    _geom_hbond_angle_DHA
    _geom_hbond_publ_flag
    O5 H5O O1W 2_564 0.82(4) 1.79(4) 2.577(5) 162(3) y
    O10 H10O O12 1_565 0.89 1.73 2.613(4) 170 y
    O15 H15O O2W 2_455 0.88(4) 1.73(4) 2.600(4) 170(4) y
    O20 H20O O4 1_555 0.85 1.80 2.600(3) 156 y
    N5 H5NA O14 2_654 0.86 2.16 3.019(4) 176 y
    N5 H5NB O4W 1_555 0.86 1.94 2.804(4) 176 y
    N5 H5NC O4 2_554 0.86 2.23 3.019(4) 152 y
    N5 H5NC O7W 2_554 0.86 2.44 2.843(4) 110 ?
    N6 H6NA O14 1_654 0.86 2.03 2.870(4) 164 y
    N6 H6NB O5W 2_564 0.86 1.94 2.796(3) 174 y
    N6 H6NC O9 1_554 0.86 1.93 2.771(4) 164 y
    N7 H7NA O16 1_654 0.86 2.15 2.943(4) 153 y
    N7 H7NB O19 2_654 0.86 1.99 2.714(4) 141 y
    N7 H7NC O9 1_554 0.86 2.14 2.991(4) 169 y
    N8 H8NA O6W 1_654 0.86 1.89 2.724(4) 164 y
    N8 H8NB O2 1_554 0.86 2.00 2.828(4) 160 y
    N8 H8NC O3W 2_664 0.86 1.94 2.791(4) 169 y
    O1W H1WA O18 1_665 0.82(4) 1.90(4) 2.701(4) 164(4) y
    O1W H1WB O1 1_555 0.86(3) 1.84(4) 2.690(4) 171(4) y
    O2W H2WA O8 1_555 0.83(4) 1.94(4) 2.738(4) 163(3) y
    O2W H2WB O13 1_655 0.89(3) 1.81(3) 2.688(4) 171(3) y
    O3W H3WA O17 2_564 0.82 2.05 2.873(4) 179 y
    O3W H3WB O3 2_564 0.82 2.14 2.950(3) 172 y
    O4W H4WA O20 1_555 0.82 2.32 2.876(4) 126 y
    O4W H4WB O11 2_554 0.82 2.06 2.862(3) 167 y
    O5W H5WA O7 1_555 0.82 1.94 2.717(3) 158 y
    O5W H5WB O17 2_564 0.82 2.05 2.846(3) 165 y
    O6W H6WA O11 1_565 0.82 1.94 2.755(4) 169 y
    O6W H6WB O7 1_555 0.82 1.96 2.726(3) 154 y
    O7W H7WA O3 1_555 0.82 2.03 2.829(3) 164 y
    O7W H7WB O17 1_555 0.82 2.14 2.953(3) 170 y
    C12 H12A O6 2_565 0.93 2.33 3.209(5) 157 y
    C26 H26A O16 2_554 0.93 2.56 3.448(5) 160 ?
    C31 H31A O6 2_564 0.97 2.54 3.398(5) 148 ?
    C31 H31B O19 2_654 0.97 2.44 3.400(4) 170 ?
    C32 H32B O2 2_564 0.97 2.37 3.213(4) 145 y
data_global
_journal_date_recd_electronic     2009-09-06
_journal_date_accepted     2009-10-12
_journal_name_full     'Acta Crystallographica, Section E'
_journal_year     2009
_journal_volume     65
_journal_issue     11
_journal_page_first     m1374
_journal_page_last     m1375
_journal_paper_category     QM
_journal_coeditor_code     HY2228
_publ_contact_author_name     'Mohammad Ghadermazi'
_publ_contact_author_address
;
Department of Chemistry
Faculty of Science
University of Kurdistan
Sanandaj
Iran
;
_publ_contact_author_email     'mghadermazi@yahoo.com'
_publ_contact_author_fax     ?
_publ_contact_author_phone     ?
_publ_section_title
;\
(Propane-1,3-diammonium)
bis(4-hydroxypyridine-2,6-dicarboxylato-\k^3^<i>O</i>^2^,<i>N</i>,\
<i>O</i>^6^)zinc(II) 3.5-hydrate
;
loop_
    _publ_author_name
    _publ_author_footnote
    _publ_author_address
    'Ghadermazi, Mohammad' .
;
Department of Chemistry
Faculty of Science
University of Kurdistan
Sanandaj
Iran
;
    'Manteghi, Faranak' .
;
Department of Chemistry
Iran University of Science and Technology
Tehran
Iran
;
    'Aghabozorg, Hossein' .
;
Faculty of Chemistry
Islamic Azad University
North Tehran Branch
Tehran
Iran
;
