# Supplementary material for: (Propane-1,3-diammonium) bis­(4-hydroxy­pyridine-2,6-dicarboxyl­ato-κ3 O 2,N,O 6)zinc(II) 3.5-hydrate
Source: Acta Crystallogr Sect E Struct Rep Online. 2009 Oct 17;65(Pt 11):m1374–5. doi: 10.1107/S1600536809041634 (PMC2971239; doi:10.1107/S1600536809041634)
Supplement: Supplementary file 2 [file e-65-m1374-Isup2.hkl]

# 
# h,k,l, Fc-squared, Fo-squared, sigma(Fo-squared) and status flag 
# 
data_I
_shelx_title ' a in Pc' 
_shelx_refln_list_code          4 
_shelx_F_calc_maximum      302.62 
_exptl_crystal_F_000      1172.00 
_reflns_d_resolution_high  0.7330 
 
loop_ 
 _symmetry_equiv_pos_as_xyz 
 'x, y, z' 
 'x, -y, z+1/2' 
 
_cell_length_a    11.8534 
_cell_length_b    12.6329 
_cell_length_c    15.3332 
_cell_angle_alpha  90.000 
_cell_angle_beta   98.926 
_cell_angle_gamma  90.000 
 
_shelx_F_squared_multiplier     1.000 
 
loop_ 
 _refln_index_h 
 _refln_index_k 
 _refln_index_l 
 _refln_F_squared_calc 
 _refln_F_squared_meas 
 _refln_F_squared_sigma 
 _refln_observed_status 
  -2   0 -20      579.54      639.33    126.36 o 
  -1   0 -20      719.71      679.61    122.02 o 
   0   0 -20      449.38      435.17    106.62 o 
   1   0 -20     1078.34     1127.02    136.24 o 
   2   0 -20     1373.88     1486.76    151.64 o 
  -2   1 -20      142.13      112.45     58.28 o 
  -1   1 -20      108.73      145.10     58.07 o 
   0   1 -20      813.71      748.00     88.50 o 
   1   1 -20     1133.92     1305.99    101.80 o 
   2   1 -20      800.30      736.08    120.84 o 
   3   1 -20     1407.55     1648.27    155.19 o 
  -1   2 -20      356.91      393.57     74.78 o 
   0   2 -20      119.88      100.30     52.36 o 
   1   2 -20     1029.21     1193.62    101.40 o 
   2   2 -20      597.87      611.29    115.31 o 
   3   2 -20      133.75      115.70     78.19 o 
   6   2 -20       40.88       23.69     75.42 o 
  -1   3 -20       42.18       40.77     51.77 o 
   0   3 -20      198.91      161.11     57.19 o 
   1   3 -20      264.27      174.94     82.14 o 
   2   3 -20      145.65      124.79     71.87 o 
   3   3 -20      928.88     1017.24    134.66 o 
   4   3 -20       70.93      146.50     77.00 o 
   5   3 -20      778.27      830.06    135.84 o 
   6   3 -20      871.91      927.60    141.37 o 
   0   4 -20        2.67      -18.16     73.84 o 
   1   4 -20       34.62       -7.11     65.16 o 
   2   4 -20      504.13      441.09    107.41 o 
   3   4 -20       18.35      -12.24     65.95 o 
   4   4 -20      115.78       66.34     74.63 o 
   5   4 -20      106.31       13.82     76.61 o 
   2   5 -20       90.25       93.19     81.35 o 
   3   5 -20      361.58      379.88    104.65 o 
  -4   1 -19      222.42      257.85     66.04 o 
  -3   1 -19      330.92      347.65     71.81 o 
  -2   1 -19       13.17       21.94     44.52 o 
  -1   1 -19       26.48        8.47     42.37 o 
   0   1 -19       56.28       12.18     45.34 o 
   1   1 -19       17.28       32.78     42.96 o 
   2   1 -19      359.11      369.52     64.87 o 
   3   1 -19      262.00      274.45     78.98 o 
   6   1 -19       12.45       30.01     69.50 o 
   7   1 -19        7.64      -17.77     65.16 o 
   8   1 -19       15.61       48.10     50.26 o 
  -4   2 -19       68.72       97.79     54.71 o 
  -3   2 -19      100.31       68.48     52.49 o 
  -2   2 -19      417.37      344.92     68.36 o 
  -1   2 -19       62.55       86.31     48.44 o 
   0   2 -19      292.73      246.42     58.92 o 
   1   2 -19       70.40       39.41     46.35 o 
   2   2 -19      290.56      222.30     53.17 o 
   3   2 -19      100.02       73.45     67.92 o 
   4   2 -19      389.61      387.78     88.06 o 
   5   2 -19       16.19      -16.98     63.18 o 
   6   2 -19       40.28       26.85     65.55 o 
   7   2 -19       27.41       22.90     71.87 o 
   8   2 -19      168.46      133.08     78.98 o 
  -3   3 -19      193.64      172.02     61.74 o 
  -2   3 -19       30.65       -0.05     47.32 o 
  -1   3 -19      476.66      468.01     74.55 o 
   0   3 -19      305.76      301.08     63.45 o 
   1   3 -19       19.77       -8.88     41.45 o 
   2   3 -19       46.03       25.27     59.23 o 
   3   3 -19      528.97      520.47    102.28 o 
   4   3 -19      135.82      113.33     66.34 o 
   5   3 -19      312.30      233.37     57.99 o 
   6   3 -19      218.93      169.80     80.95 o 
   7   3 -19       93.68       36.33     73.45 o 
   8   3 -19       18.24        4.74     77.00 o 
  -3   4 -19        6.25        7.29     49.84 o 
  -2   4 -19      343.83      320.28     68.93 o 
  -1   4 -19      105.54      128.66     56.18 o 
   0   4 -19       96.81       46.81     47.91 o 
   1   4 -19      320.88      386.60     97.93 o 
   2   4 -19       87.70       51.34     65.55 o 
   3   4 -19       32.42       37.12     68.32 o 
   4   4 -19      482.11      549.37     78.19 o 
   5   4 -19       68.27       58.98     45.65 o 
   6   4 -19      756.27      743.97    129.13 o 
   7   4 -19      832.18      860.07    133.87 o 
  -2   5 -19       10.75       15.24     51.03 o 
  -1   5 -19        8.35        0.79     48.03 o 
   0   5 -19      553.18      642.49    119.26 o 
   1   5 -19       15.45       -6.32     63.58 o 
   2   5 -19      351.43      370.01     98.33 o 
   3   5 -19      210.38      137.03     76.61 o 
   4   5 -19       33.35       55.57     48.93 o 
   5   5 -19      779.87      744.63     89.76 o 
   6   5 -19      638.10      647.22     83.93 o 
   7   5 -19      352.28      429.25    112.94 o 
  -1   6 -19       76.62       93.43     57.11 o 
   0   6 -19       14.92      -23.69     63.97 o 
   1   6 -19     1133.35     1207.97    157.96 o 
   2   6 -19      158.59      137.42     75.82 o 
   3   6 -19       25.63       25.81     50.37 o 
   4   6 -19      260.09      207.11     61.70 o 
   5   6 -19      211.76      220.72     64.22 o 
   1   7 -19       80.88       23.69     71.87 o 
   2   7 -19      212.27      261.42     98.72 o 
   3   7 -19       70.57      109.64     59.32 o 
  -5   0 -18       76.30      150.85     79.77 o 
  -4   0 -18     1015.74      949.32    139.00 o 
  -3   0 -18      164.25      146.90     74.24 o 
  -2   0 -18     1953.69     2244.95    180.07 o 
  -1   0 -18      318.86      383.83     90.43 o 
   0   0 -18     1129.93     1222.19    130.31 o 
   1   0 -18     1883.66     2036.45    157.56 o 
   2   0 -18       13.39        0.00     53.31 o 
   3   0 -18     2380.70     2737.38    171.78 o 
   6   0 -18     1791.58     1968.92    168.62 o 
   7   0 -18      228.58      191.92     79.37 o 
   8   0 -18       90.53       25.27     65.16 o 
   9   0 -18      974.62     1062.26    140.19 o 
  10   0 -18      413.45      501.12    116.10 o 
  -5   1 -18      178.04      217.04     61.25 o 
  -4   1 -18      342.39      239.78     61.31 o 
  -3   1 -18     1363.35     1393.66    103.69 o 
  -2   1 -18      187.67      137.72     51.24 o 
  -1   1 -18      548.14      454.76     67.62 o 
   0   1 -18      759.50      720.42     77.76 o 
   1   1 -18      181.75      123.63     48.42 o 
   2   1 -18     2137.51     2281.40    114.76 o 
   3   1 -18      864.42      917.63     77.60 o 
   4   1 -18      205.97      195.87     68.32 o 
   5   1 -18     1237.98     1409.76    144.92 o 
   6   1 -18        9.13       -3.55     57.26 o 
   7   1 -18      767.42      705.29     83.34 o 
   8   1 -18      562.80      551.70     78.31 o 
   9   1 -18      103.83      166.87     58.59 o 
  10   1 -18     1598.16     1712.91    120.87 o 
  -5   2 -18      138.65      127.90     59.62 o 
  -4   2 -18      996.39     1009.67    108.40 o 
  -3   2 -18       86.52      128.53     52.63 o 
  -2   2 -18      372.54      345.63     64.05 o 
  -1   2 -18     1090.19     1108.44     91.43 o 
   0   2 -18     1231.77     1331.23     96.73 o 
   1   2 -18      449.58      357.59     59.84 o 
   2   2 -18       37.50       14.49     38.12 o 
   3   2 -18     1362.30     1322.49    130.71 o 
   4   2 -18     1410.97     1399.35     96.70 o 
   5   2 -18        1.31      -12.31     36.26 o 
   6   2 -18      466.28      534.29    102.28 o 
   7   2 -18      457.04      467.16     98.72 o 
   8   2 -18      146.10      106.39     53.43 o 
   9   2 -18      548.12      593.37     99.91 o 
  10   2 -18       37.90       12.14     52.90 o 
  -5   3 -18       83.37       91.36     55.28 o 
  -4   3 -18      477.82      479.30     87.07 o 
  -3   3 -18     1898.38     2159.23    126.49 o 
  -2   3 -18      534.84      446.11     71.16 o 
  -1   3 -18      113.02       64.15     44.11 o 
   0   3 -18      653.64      645.97     76.23 o 
   1   3 -18       21.97        6.15     39.26 o 
   2   3 -18      402.02      346.71     83.32 o 
   3   3 -18     1011.59      996.70    116.89 o 
   4   3 -18      568.84      598.89     72.99 o 
   5   3 -18      982.12      966.20     87.36 o 
   6   3 -18      111.73      125.97     68.32 o 
   7   3 -18      319.67      287.48     86.88 o 
   8   3 -18      204.61      167.83     79.77 o 
   9   3 -18      246.77      303.94     67.49 o 
  -5   4 -18      156.39      117.41     59.05 o 
  -4   4 -18      524.21      465.31     76.91 o 
  -3   4 -18       11.73       -4.04     45.54 o 
  -2   4 -18      370.78      310.64     66.02 o 
  -1   4 -18      557.79      567.76     76.50 o 
   0   4 -18      142.54      127.98     53.51 o 
   1   4 -18      429.39      534.98     69.95 o 
   2   4 -18      132.97      132.29     74.63 o 
   3   4 -18      537.30      547.20     73.16 o 
   4   4 -18     1046.86     1092.52     89.97 o 
   5   4 -18       43.17       35.73     42.68 o 
   6   4 -18      416.01      368.50     67.36 o 
   7   4 -18       54.29       29.62     66.74 o 
   8   4 -18       56.02       34.36     62.39 o 
   9   4 -18       14.49       23.30     69.90 o 
  -4   5 -18      114.17      104.76     55.19 o 
  -3   5 -18      129.01       59.00     51.27 o 
  -2   5 -18      259.77      192.05     57.16 o 
  -1   5 -18       29.12        3.15     44.91 o 
   0   5 -18       40.83        1.51     43.04 o 
   1   5 -18       46.09       28.43     60.81 o 
   2   5 -18      150.40       75.03     64.76 o 
   3   5 -18      348.62      265.03     81.15 o 
   4   5 -18       75.25       40.20     47.58 o 
   5   5 -18      386.70      355.27     66.31 o 
   6   5 -18      110.27       89.39     47.69 o 
   7   5 -18      473.89      465.97    105.83 o 
   8   5 -18      159.71      251.55     92.40 o 
  -3   6 -18       85.96       39.26     51.75 o 
  -2   6 -18        5.58       37.73     48.35 o 
  -1   6 -18      146.03      149.02     55.43 o 
   0   6 -18       22.89        3.16     64.37 o 
   1   6 -18       76.72       55.28     66.34 o 
   2   6 -18        1.38       25.67     61.60 o 
   3   6 -18       54.75       53.43     46.63 o 
   4   6 -18      246.46      206.26     56.89 o 
   5   6 -18      233.31      151.15     56.12 o 
   6   6 -18      410.21      325.47     68.40 o 
   7   6 -18      318.14      233.59     60.93 o 
   8   6 -18       10.04       42.65     75.42 o 
  -2   7 -18       29.92      -17.00     48.58 o 
  -1   7 -18       43.00      -31.59     65.55 o 
   0   7 -18      414.00      426.88    102.28 o 
   1   7 -18       34.66      -16.98     63.58 o 
   2   7 -18       56.98       37.91     75.42 o 
   3   7 -18       56.57       12.11     46.91 o 
   4   7 -18       53.20       23.59     50.09 o 
   5   7 -18       77.61       84.41     51.21 o 
   6   7 -18      225.11      212.71     62.02 o 
   7   7 -18      332.72      299.45     68.89 o 
  -1   8 -18       26.25      -18.16     67.53 o 
   0   8 -18      163.88      133.08     83.32 o 
   1   8 -18      809.03      869.55    140.19 o 
   2   8 -18      102.12       85.30     54.93 o 
   3   8 -18       64.37       14.05     47.74 o 
   4   8 -18       18.95      -18.81     48.84 o 
   5   8 -18        0.57       -8.60     48.86 o 
  -7   1 -17       46.85       52.05     51.64 o 
  -6   1 -17        8.55       22.71     46.94 o 
  -5   1 -17        3.08       12.94     44.36 o 
  -4   1 -17      228.40      192.57     54.99 o 
  -3   1 -17       77.55       56.76     43.80 o 
  -2   1 -17       55.44       55.02     41.45 o 
  -1   1 -17      115.07      114.73     42.84 o 
   0   1 -17      111.23       62.00     38.25 o 
   1   1 -17       10.89       -3.15     33.22 o 
   2   1 -17      246.08      190.01     44.78 o 
   3   1 -17      175.24      168.75     44.52 o 
   4   1 -17      553.01      439.06     61.12 o 
   5   1 -17      205.10      151.96     47.16 o 
   6   1 -17       21.02        9.47     37.93 o 
   7   1 -17       63.58       79.34     44.25 o 
   8   1 -17      255.66      237.23     58.62 o 
   9   1 -17      246.80      316.45     61.57 o 
  10   1 -17       24.13       47.99     50.50 o 
  11   1 -17      107.40       94.13     54.87 o 
  -7   2 -17      124.80      102.36     58.88 o 
  -6   2 -17       66.53       80.24     52.33 o 
  -5   2 -17      241.19      216.40     58.35 o 
  -4   2 -17      123.39      107.01     48.58 o 
  -3   2 -17       79.92       43.46     43.74 o 
  -2   2 -17        3.20       13.86     38.61 o 
  -1   2 -17       22.25        8.67     37.21 o 
   0   2 -17      870.88      941.08     81.45 o 
   1   2 -17       89.90       73.06     38.05 o 
   2   2 -17        1.87       -0.20     34.26 o 
   3   2 -17      529.03      481.61     59.18 o 
   4   2 -17      224.97      139.01     46.59 o 
   5   2 -17      399.81      417.73     77.00 o 
   6   2 -17       49.23       57.26     56.07 o 
   7   2 -17       42.66       57.43     42.56 o 
   8   2 -17      368.11      425.28     68.20 o 
   9   2 -17      395.42      356.78     66.75 o 
  10   2 -17       12.24       16.27     47.43 o 
  11   2 -17       16.42      -21.29     49.98 o 
  -6   3 -17      170.06      122.69     55.98 o 
  -5   3 -17       70.67       36.03     47.99 o 
  -4   3 -17      238.03      208.28     77.60 o 
  -3   3 -17      231.13      218.78     55.99 o 
  -2   3 -17       89.52       81.93     47.19 o 
  -1   3 -17      965.98      844.20     82.48 o 
   0   3 -17      305.92      290.36     57.23 o 
   1   3 -17      135.72      121.82     43.00 o 
   2   3 -17     1438.67     1489.99    147.69 o 
   3   3 -17      109.06      118.13     43.87 o 
   4   3 -17      139.69      125.51     46.48 o 
   5   3 -17      498.26      502.87     65.20 o 
   6   3 -17      247.67      219.37     51.06 o 
   7   3 -17      458.37      476.63     98.33 o 
   8   3 -17      393.99      401.08     68.47 o 
   9   3 -17      189.83      172.15     57.65 o 
  10   3 -17      170.28       86.90     55.08 o 
  -6   4 -17       18.41       30.33     48.90 o 
  -5   4 -17      761.76      852.59    115.31 o 
  -4   4 -17      113.78       80.48     51.06 o 
  -3   4 -17       87.26       86.44     46.71 o 
  -2   4 -17     1463.90     1559.87    104.52 o 
  -1   4 -17      192.47      136.71     48.56 o 
   0   4 -17     1060.32     1060.00     83.63 o 
   1   4 -17      563.70      565.99     67.98 o 
   2   4 -17      124.79      134.26     62.00 o 
   3   4 -17      361.10      295.23     55.28 o 
   4   4 -17       14.80       14.15     35.30 o 
   5   4 -17      106.69      112.46     46.07 o 
   6   4 -17     1672.64     1864.20    110.88 o 
   7   4 -17       44.74       63.18     61.21 o 
   8   4 -17      118.28      129.52     73.84 o 
   9   4 -17      244.06      280.77     93.19 o 
  10   4 -17       56.00       14.61     70.69 o 
  -6   5 -17      958.44     1070.05    142.16 o 
  -5   5 -17       56.95       42.23     50.61 o 
  -4   5 -17      188.85      171.88     56.89 o 
  -3   5 -17      157.42      152.14     55.79 o 
  -2   5 -17      353.49      373.70     66.34 o 
  -1   5 -17     1690.52     1590.05    104.69 o 
   0   5 -17      300.15      315.60     59.61 o 
   1   5 -17      721.73      734.18     77.76 o 
   2   5 -17      783.00      923.77     87.71 o 
   3   5 -17      103.00       67.31     42.81 o 
   4   5 -17      131.74      115.77     48.56 o 
   5   5 -17      390.87      408.14     65.50 o 
   6   5 -17       29.31        3.36     39.51 o 
   7   5 -17      849.45      784.61     84.49 o 
   8   5 -17       37.21      -16.19     63.18 o 
   9   5 -17      151.34      180.46     82.93 o 
  10   5 -17       33.13       34.75     73.45 o 
  -5   6 -17      446.93      434.35     75.39 o 
  -4   6 -17      531.39      660.80     85.41 o 
  -3   6 -17      123.65       49.16     49.87 o 
  -2   6 -17      754.25      752.48     85.13 o 
  -1   6 -17      380.74      347.84     64.75 o 
   0   6 -17     1277.35     1339.64     96.33 o 
   1   6 -17      214.60      147.69     71.08 o 
   2   6 -17       44.99       50.45     42.53 o 
   3   6 -17      574.97      540.64     99.12 o 
   4   6 -17       17.95      -27.89     36.82 o 
   5   6 -17      173.04       91.83     49.36 o 
   6   6 -17     1195.21     1252.14     98.93 o 
   7   6 -17      455.81      255.74     59.84 o 
   8   6 -17      895.22      870.34    135.05 o 
   9   6 -17      330.38      227.06     90.04 o 
  -4   7 -17       23.85      -27.25     47.56 o 
  -3   7 -17     1172.67     1168.18    101.14 o 
  -2   7 -17       94.74       74.28     50.09 o 
  -1   7 -17     1474.21     1521.49    105.67 o 
   0   7 -17      163.16      103.86     71.48 o 
   1   7 -17       66.12       26.06     63.97 o 
   2   7 -17      691.07      696.94     80.86 o 
   3   7 -17       36.64       34.65     47.17 o 
   4   7 -17      264.42      260.85     59.91 o 
   5   7 -17      346.97      392.43     68.30 o 
   6   7 -17       58.64       23.22     47.59 o 
   7   7 -17      941.42      959.01     94.99 o 
   8   7 -17     1124.26     1173.35     98.95 o 
  -3   8 -17        2.42      -16.64     48.46 o 
  -2   8 -17     1052.28     1098.69    103.41 o 
  -1   8 -17       52.08       11.06     64.37 o 
   0   8 -17      885.48      916.15    136.24 o 
   1   8 -17      974.44      815.84    129.13 o 
   2   8 -17       22.87       28.07     45.95 o 
   3   8 -17      684.34      637.12     81.20 o 
   4   8 -17      101.11      156.31     56.20 o 
   5   8 -17       80.88       51.95     48.75 o 
   6   8 -17      671.86      636.56     83.04 o 
   7   8 -17      107.42       42.12     50.24 o 
  -2   9 -17      261.93      246.81     92.01 o 
  -1   9 -17     2052.16     2163.60    190.34 o 
   0   9 -17       82.81       74.63     72.26 o 
   1   9 -17      918.83      925.62    139.79 o 
   2   9 -17     2013.52     2229.84    129.99 o 
   3   9 -17      437.74      393.59    109.58 o 
   4   9 -17      169.86      164.15     58.23 o 
   5   9 -17       35.19       45.13     50.60 o 
   6   9 -17       25.39       24.42     50.95 o 
   2  10 -17       74.40       27.88     50.63 o 
  -8   0 -16      118.88      139.40     83.32 o 
  -7   0 -16        3.98      -10.66     60.02 o 
  -6   0 -16      584.60      435.56     99.51 o 
  -5   0 -16      222.54      273.66     84.11 o 
  -4   0 -16       35.12       11.06     52.52 o 
  -3   0 -16     2813.53     3006.70    188.36 o 
  -2   0 -16     3863.03     3772.39    206.13 o 
  -1   0 -16      660.00      530.73     91.61 o 
   0   0 -16       29.28       26.46     44.62 o 
   1   0 -16     1157.51     1017.24    104.65 o 
   2   0 -16      853.58      902.72     99.12 o 
   3   0 -16      849.13      777.93     91.22 o 
   4   0 -16      110.83      121.42     39.74 o 
   5   0 -16     1172.19     1318.22     82.47 o 
   6   0 -16      798.50      887.32    110.57 o 
   7   0 -16      129.99       92.80     62.39 o 
   8   0 -16     2179.17     2418.31    178.10 o 
   9   0 -16      467.94      550.48    101.09 o 
  10   0 -16      868.05      779.51    120.84 o 
  11   0 -16     2222.94     2384.74    183.23 o 
  12   0 -16       21.31      112.54     83.32 o 
  -8   1 -16       32.58        3.20     49.11 o 
  -7   1 -16      367.70      344.69     69.01 o 
  -6   1 -16      242.90      265.41     94.58 o 
  -5   1 -16      798.97      705.85     81.66 o 
  -4   1 -16      585.77      636.14     75.94 o 
  -3   1 -16      579.96      639.48     73.08 o 
  -2   1 -16      364.05      404.81     59.38 o 
  -1   1 -16     1344.40     1317.17    103.07 o 
   0   1 -16      451.86      424.45     57.94 o 
   1   1 -16      368.13      344.22     51.23 o 
   2   1 -16     3128.54     3453.47    125.22 o 
   3   1 -16      369.02      277.55     47.63 o 
   4   1 -16     2436.09     2546.47     88.68 o 
   5   1 -16     1960.76     2161.42     96.85 o 
   6   1 -16      505.62      567.56     70.29 o 
   7   1 -16     1398.48     1618.32    102.46 o 
   8   1 -16       10.49        9.68     36.96 o 
   9   1 -16     1154.32     1077.76     89.77 o 
  10   1 -16      779.66      912.32     94.18 o 
  11   1 -16      140.86      141.59     55.03 o 
  12   1 -16      725.10      732.04     89.48 o 
  -8   2 -16      757.50      832.11     96.88 o 
  -7   2 -16      557.96      522.85     79.13 o 
  -6   2 -16      317.54      327.28     65.31 o 
  -5   2 -16      168.79      135.13     50.37 o 
  -4   2 -16       13.43       -8.48     36.72 o 
  -3   2 -16      951.62      917.63     86.00 o 
  -2   2 -16     2084.92     2269.17    116.15 o 
  -1   2 -16       91.69       57.60     35.60 o 
   0   2 -16     1089.00     1099.16     79.14 o 
   1   2 -16      964.42     1005.32     76.35 o 
   2   2 -16     1378.75     1407.05    120.44 o 
   3   2 -16     2615.28     2713.87     93.36 o 
   4   2 -16      382.00      320.92     51.78 o 
   5   2 -16      970.97      958.95     76.08 o 
   6   2 -16      532.41      558.65     54.19 o 
   7   2 -16       84.05       66.55     40.14 o 
   8   2 -16     2756.44     3034.31    166.64 o 
   9   2 -16       67.25       46.53     42.71 o 
  10   2 -16      335.37      363.31     66.39 o 
  11   2 -16      591.48      626.10     81.91 o 
  12   2 -16       17.96      -26.66     48.59 o 
  -7   3 -16      926.54      859.15     95.36 o 
  -6   3 -16      745.54      692.87     85.70 o 
  -5   3 -16        7.16       11.73     41.17 o 
  -4   3 -16      567.33      710.49     79.68 o 
  -3   3 -16       73.04       47.96     40.07 o 
  -2   3 -16       72.14       66.77     38.67 o 
  -1   3 -16      342.05      335.19     55.53 o 
   0   3 -16      112.26      104.02     40.42 o 
   1   3 -16      470.28      411.37     57.83 o 
   2   3 -16      883.72      889.44     58.78 o 
   3   3 -16      708.11      652.77     53.72 o 
   4   3 -16     3400.06     3484.93    181.85 o 
   5   3 -16      787.64      707.59     72.47 o 
   6   3 -16      393.86      291.64     53.84 o 
   7   3 -16     1390.93     1403.83     96.19 o 
   8   3 -16      119.86      158.62     49.90 o 
   9   3 -16       95.86       66.84     43.21 o 
  10   3 -16       37.98       57.10     48.58 o 
  11   3 -16        4.72       43.01     49.36 o 
  -7   4 -16      496.67      568.80     83.01 o 
  -6   4 -16      247.74      257.74     61.92 o 
  -5   4 -16      162.81      162.37     53.86 o 
  -4   4 -16       11.32      -11.00     39.47 o 
  -3   4 -16      512.70      511.05     68.91 o 
  -2   4 -16      234.93      200.06     50.52 o 
  -1   4 -16      381.81      360.89     59.04 o 
   0   4 -16      100.90       53.46     37.13 o 
   1   4 -16      874.65      838.04     72.00 o 
   2   4 -16      688.72      663.92     55.95 o 
   3   4 -16      909.56      970.18    105.44 o 
   4   4 -16       87.29       80.64     39.58 o 
   5   4 -16      935.71      917.82     79.58 o 
   6   4 -16      519.38      518.29     66.17 o 
   7   4 -16      256.75      173.75     49.11 o 
   8   4 -16      929.45      761.35    120.05 o 
   9   4 -16      526.46      474.86     69.93 o 
  10   4 -16       72.66       44.52     47.55 o 
  11   4 -16      188.86      194.29     88.85 o 
  -7   5 -16      671.75      625.70     88.07 o 
  -6   5 -16      808.06      912.84     96.28 o 
  -5   5 -16       14.27      -10.05     41.46 o 
  -4   5 -16      119.76      101.86     46.49 o 
  -3   5 -16       79.27       29.20     39.42 o 
  -2   5 -16       52.93        4.63     37.21 o 
  -1   5 -16        6.69      -10.52     35.99 o 
   0   5 -16      653.93      578.90     67.10 o 
   1   5 -16      361.51      343.47     57.46 o 
   2   5 -16     2079.99     2058.67    109.70 o 
   3   5 -16       63.71       62.43     38.10 o 
   4   5 -16      356.59      315.73     54.59 o 
   5   5 -16      617.11      590.94     68.81 o 
   6   5 -16      266.35      271.47     55.81 o 
   7   5 -16      105.97       87.19     46.54 o 
   8   5 -16       24.57       18.16     58.05 o 
   9   5 -16      369.80      407.13     99.51 o 
  10   5 -16      116.12       75.42     75.82 o 
  11   5 -16      155.43      220.35     88.46 o 
  -6   6 -16       10.18      -30.85     46.91 o 
  -5   6 -16      261.90      251.63     60.84 o 
  -4   6 -16      276.37      211.95     57.67 o 
  -3   6 -16      445.20      346.37     64.78 o 
  -2   6 -16       89.68      103.71     45.99 o 
  -1   6 -16      282.00      192.11     50.09 o 
   0   6 -16      412.28      373.19     61.00 o 
   1   6 -16      394.41      358.32     57.73 o 
   2   6 -16       23.23        4.90     37.50 o 
   3   6 -16     1224.20     1164.84     87.96 o 
   4   6 -16      167.41       98.92     44.96 o 
   5   6 -16       39.02       48.26     40.87 o 
   6   6 -16        4.17       25.77     38.81 o 
   7   6 -16      101.94       69.06     44.53 o 
   8   6 -16      161.74      124.61     51.23 o 
   9   6 -16       20.22       24.88     64.37 o 
  10   6 -16      286.06      181.65     85.30 o 
  -6   7 -16      323.14      291.70     69.88 o 
  -5   7 -16       97.29      132.81     54.96 o 
  -4   7 -16      226.52      173.69     58.47 o 
  -3   7 -16      190.07      186.56     54.06 o 
  -2   7 -16      147.64       91.82     47.04 o 
  -1   7 -16      128.15      101.62     45.98 o 
   0   7 -16       63.32       34.85     42.90 o 
   1   7 -16      346.35      325.34     58.91 o 
   2   7 -16       99.61       83.53     43.26 o 
   3   7 -16       68.93       97.54     43.06 o 
   4   7 -16      217.54      188.79     51.66 o 
   5   7 -16      269.55      225.88     54.29 o 
   6   7 -16       69.40       28.04     46.40 o 
   7   7 -16      302.53      289.76     60.03 o 
   8   7 -16      244.36      263.38     59.41 o 
   9   7 -16       61.37       44.23     71.87 o 
  -5   8 -16      190.52      142.22     61.20 o 
  -4   8 -16       86.24       99.40     52.07 o 
  -3   8 -16       99.69       85.74     52.69 o 
  -2   8 -16       87.16      108.77     49.36 o 
  -1   8 -16       59.69       46.64     44.43 o 
   0   8 -16       19.24      -19.74     58.84 o 
   1   8 -16      231.37      232.47     57.24 o 
   2   8 -16       25.30       38.17     41.73 o 
   3   8 -16        8.28        2.63     39.08 o 
   4   8 -16       25.18       14.23     41.19 o 
   5   8 -16      247.14      201.63     53.72 o 
   6   8 -16       21.28        5.94     44.02 o 
   7   8 -16       52.25       50.80     48.87 o 
   8   8 -16      349.22      363.06     71.32 o 
   9   8 -16      192.55      202.71     66.23 o 
  -4   9 -16      138.61      164.67     82.53 o 
  -3   9 -16       27.26        3.16     62.00 o 
  -2   9 -16       33.02      -19.35     65.16 o 
  -1   9 -16       65.68       80.16     67.53 o 
   0   9 -16       72.08       49.36     67.92 o 
   1   9 -16      213.32      189.10     56.80 o 
   2   9 -16       63.93       55.26     49.75 o 
   3   9 -16       40.50       60.08     49.40 o 
   4   9 -16       31.63       33.36     51.73 o 
   5   9 -16      134.96      152.29     55.27 o 
   6   9 -16       38.71       20.55     46.62 o 
   7   9 -16       18.75       -5.53     48.44 o 
  -2  10 -16      206.94      263.39     96.75 o 
  -1  10 -16        3.94       11.45     69.50 o 
   0  10 -16        2.19      -39.88     64.37 o 
   1  10 -16      364.67      313.15     90.43 o 
   2  10 -16      271.20      270.80     61.87 o 
   3  10 -16       26.68       32.08     47.19 o 
   4  10 -16       88.65      114.22     53.10 o 
   5  10 -16       93.90       28.65     49.12 o 
   6  10 -16       25.17       -2.23     49.96 o 
   1  11 -16      186.29      217.58     90.43 o 
   2  11 -16       50.95       29.22     72.26 o 
   3  11 -16      337.22      436.69     79.02 o 
  -9   1 -15      337.35      352.89     73.85 o 
  -8   1 -15       27.30       26.89     47.33 o 
  -7   1 -15      204.02      195.47     56.20 o 
  -6   1 -15      192.74      177.36     52.06 o 
  -5   1 -15       70.39       40.47     40.98 o 
  -4   1 -15      189.64      158.14     47.15 o 
  -3   1 -15       54.94       21.73     34.48 o 
  -2   1 -15       34.58       30.47     32.94 o 
  -1   1 -15      594.51      562.43     66.54 o 
   0   1 -15     1695.04     1729.08     91.44 o 
   1   1 -15       40.73       32.29     30.71 o 
   2   1 -15      639.19      612.20     58.79 o 
   3   1 -15       19.02       20.03     23.33 o 
   4   1 -15      244.06      219.93     29.61 o 
   5   1 -15      617.14      581.95     50.27 o 
   6   1 -15       24.40       22.27     25.62 o 
   7   1 -15       34.25       27.67     35.58 o 
   8   1 -15      164.46      226.99     50.37 o 
   9   1 -15      275.14      236.22     57.46 o 
  10   1 -15       29.55       23.26     40.93 o 
  11   1 -15      523.42      545.71     74.33 o 
  12   1 -15      143.05      129.13     54.86 o 
  -9   2 -15       14.13        0.40     49.94 o 
  -8   2 -15      157.03      122.96     52.91 o 
  -7   2 -15        2.58      -13.57     40.76 o 
  -6   2 -15        3.20        5.74     41.04 o 
  -5   2 -15      166.96      149.28     46.91 o 
  -4   2 -15       63.07       60.73     39.58 o 
  -3   2 -15      681.07      736.01     86.68 o 
  -2   2 -15        4.92       -9.55     29.26 o 
  -1   2 -15      373.02      362.41     52.79 o 
   0   2 -15      102.00       57.01     32.14 o 
   1   2 -15     1272.03     1079.17     73.16 o 
   2   2 -15        7.81       -6.73     22.71 o 
   3   2 -15       24.15       13.81     22.86 o 
   4   2 -15      295.36      223.99     34.77 o 
   5   2 -15      198.81      124.94     31.91 o 
   6   2 -15      576.40      604.74     51.72 o 
   7   2 -15      119.97       73.92     37.52 o 
   8   2 -15      283.78      268.92     55.10 o 
   9   2 -15       91.15       73.30     43.11 o 
  10   2 -15      469.36      527.30     70.51 o 
  11   2 -15      127.39       71.30     48.99 o 
  12   2 -15      151.47      125.38     54.17 o 
  -8   3 -15       28.44       17.20     47.75 o 
  -7   3 -15      830.62      884.55     93.59 o 
  -6   3 -15       83.66      135.18     50.09 o 
  -5   3 -15       88.21       83.60     41.66 o 
  -4   3 -15      887.79      764.12     77.61 o 
  -3   3 -15       20.49        9.96     34.26 o 
  -2   3 -15      151.35      116.03     40.66 o 
  -1   3 -15       64.12       32.53     32.95 o 
   0   3 -15      527.92      447.43     55.84 o 
   1   3 -15      307.85      249.89     44.25 o 
   2   3 -15       46.29       12.27     23.97 o 
   3   3 -15      514.37      549.35     48.50 o 
   4   3 -15      299.86      321.14     50.74 o 
   5   3 -15      641.41      553.01     62.82 o 
   6   3 -15     2209.71     1997.90     82.96 o 
   7   3 -15      362.48      337.11     44.64 o 
   8   3 -15       13.09       10.92     33.12 o 
   9   3 -15      154.24      161.34     50.76 o 
  10   3 -15      541.23      500.56     71.34 o 
  11   3 -15       83.91       60.69     46.70 o 
  12   3 -15       43.86       10.66     69.11 o 
  -8   4 -15      204.00      192.96     61.15 o 
  -7   4 -15      162.75      144.92     54.19 o 
  -6   4 -15      489.65      457.31     71.18 o 
  -5   4 -15      172.13      143.02     49.14 o 
  -4   4 -15        4.61        6.40     36.98 o 
  -3   4 -15      820.83      745.31     76.99 o 
  -2   4 -15       23.75       24.40     52.72 o 
  -1   4 -15       57.47        9.70     30.57 o 
   0   4 -15     1311.91     1330.80     84.49 o 
   1   4 -15       79.52       96.08     35.34 o 
   2   4 -15     1390.14     1367.83     67.40 o 
   3   4 -15       56.83       44.00     33.30 o 
   4   4 -15       51.18       26.06     32.67 o 
   5   4 -15     2083.66     2107.57    107.04 o 
   6   4 -15      219.68      203.17     44.26 o 
   7   4 -15      257.79      181.04     44.53 o 
   8   4 -15      939.02     1017.54     83.21 o 
   9   4 -15      123.32      100.11     45.93 o 
  10   4 -15      127.19      165.98     54.47 o 
  11   4 -15       79.36       48.97     69.50 o 
  12   4 -15      110.91      104.65     76.61 o 
  -8   5 -15      264.11      396.74     76.09 o 
  -7   5 -15      231.90      260.75     63.36 o 
  -6   5 -15      309.81      227.08     56.27 o 
  -5   5 -15      263.50      235.50     57.34 o 
  -4   5 -15      282.84      266.84     56.05 o 
  -3   5 -15      135.23       74.61     41.87 o 
  -2   5 -15      266.68      261.45     52.03 o 
  -1   5 -15      721.68      780.08     72.24 o 
   0   5 -15      141.62      126.76     43.28 o 
   1   5 -15     3346.92     3640.89    136.36 o 
   2   5 -15      959.53      905.69     58.33 o 
   3   5 -15      285.28      256.73     50.15 o 
   4   5 -15     1015.84      849.34     72.13 o 
   5   5 -15      159.46      138.43     45.22 o 
   6   5 -15      589.94      606.41     69.53 o 
   7   5 -15     1405.57     1390.42    125.77 o 
   8   5 -15       92.47       41.46     42.02 o 
   9   5 -15      347.27      419.77     96.35 o 
  10   5 -15      494.68      471.50    103.86 o 
  11   5 -15       96.16      106.23     73.84 o 
  -7   6 -15       27.58       22.18     47.53 o 
  -6   6 -15      197.39      180.02     57.08 o 
  -5   6 -15     1032.30     1079.18     93.52 o 
  -4   6 -15       41.10       22.86     42.50 o 
  -3   6 -15      284.43      241.70     55.09 o 
  -2   6 -15       23.57       15.85     36.62 o 
  -1   6 -15     1035.78     1030.46     82.22 o 
   0   6 -15     3211.59     3440.16    186.19 o 
   1   6 -15      140.08       82.05     31.60 o 
   2   6 -15     1537.33     1529.97     94.94 o 
   3   6 -15     3351.57     3429.68    272.08 o 
   4   6 -15       67.47       43.05     36.44 o 
   5   6 -15      727.09      583.30     67.83 o 
   6   6 -15      264.19      235.29     50.89 o 
   7   6 -15      340.74      267.80     54.14 o 
   8   6 -15     1648.92     1768.70    194.09 o 
   9   6 -15      109.50       40.67     65.16 o 
  10   6 -15      168.38      150.85     75.03 o 
  11   6 -15      399.75      362.90    101.49 o 
  -7   7 -15      365.75      415.01     76.50 o 
  -6   7 -15      316.18      272.64     65.12 o 
  -5   7 -15      122.78      121.63     51.93 o 
  -4   7 -15     1664.70     1796.15    114.10 o 
  -3   7 -15      230.83      180.62     53.60 o 
  -2   7 -15      591.45      547.67     69.88 o 
  -1   7 -15      502.38      509.82     66.56 o 
   0   7 -15      200.60      142.23     46.16 o 
   1   7 -15     2406.91     2375.06    132.49 o 
   2   7 -15      542.53      594.36     71.22 o 
   3   7 -15      251.17      224.30     52.46 o 
   4   7 -15     3209.62     3783.77    148.63 o 
   5   7 -15       35.13       -8.64     36.14 o 
   6   7 -15     1158.85     1158.16     89.32 o 
   7   7 -15     1668.33     1709.62    107.58 o 
   8   7 -15      128.51      122.61     51.32 o 
   9   7 -15     1003.60     1081.19     95.54 o 
  10   7 -15      309.41      258.65     93.19 o 
  -6   8 -15      770.63      731.63     88.57 o 
  -5   8 -15      622.01      629.33     83.48 o 
  -4   8 -15      119.42      108.33     53.35 o 
  -3   8 -15     1023.63     1012.91     93.76 o 
  -2   8 -15      292.78      299.96     59.60 o 
  -1   8 -15      497.58      446.96     66.56 o 
   0   8 -15     1075.16     1106.99     86.83 o 
   1   8 -15      232.84      205.44     47.43 o 
   2   8 -15      586.20      529.68     68.61 o 
   3   8 -15     1409.47     1398.83     96.47 o 
   4   8 -15       79.21       50.14     38.85 o 
   5   8 -15     1206.75     1349.14     98.30 o 
   6   8 -15       95.88       57.86     42.81 o 
   7   8 -15      215.61      191.81     55.38 o 
   8   8 -15      667.44      646.22     82.33 o 
   9   8 -15      165.34      115.83     57.79 o 
  10   8 -15     1039.22     1102.53    152.43 o 
  -5   9 -15      192.63      168.62     85.69 o 
  -4   9 -15     1072.32     1111.22    145.32 o 
  -3   9 -15      576.22      499.93    107.81 o 
  -2   9 -15      434.00      443.86    101.88 o 
  -1   9 -15      594.00      591.94    108.99 o 
   0   9 -15       22.87        1.58     56.86 o 
   1   9 -15      311.63      263.48     57.23 o 
   2   9 -15      905.02      905.93     83.57 o 
   3   9 -15      227.75      271.65     58.69 o 
   4   9 -15      480.27      531.28     73.69 o 
   5   9 -15      139.11      101.50     48.30 o 
   6   9 -15      652.07      585.07     78.78 o 
   7   9 -15      387.87      341.89     76.61 o 
   8   9 -15       34.76       30.78     49.22 o 
   9   9 -15     1464.33     1613.64    114.79 o 
  -4  10 -15       11.94       42.65     68.32 o 
  -3  10 -15      393.33      360.54    102.28 o 
  -2  10 -15      343.00      312.36     90.04 o 
  -1  10 -15       19.68      -17.38     62.79 o 
   0  10 -15      137.39      151.64     72.26 o 
   1  10 -15      154.36      112.55     51.21 o 
   2  10 -15      625.88      712.24     82.77 o 
   3  10 -15      968.56      991.28     94.10 o 
   4  10 -15      189.99      158.65     54.37 o 
   5  10 -15     1442.93     1655.28    116.10 o 
   6  10 -15      130.50      138.58     55.84 o 
   7  10 -15       41.24        9.00     48.97 o 
  -2  11 -15       84.74       98.72     78.98 o 
  -1  11 -15      417.52      469.92    109.78 o 
   0  11 -15       94.65      112.54     75.03 o 
   1  11 -15      315.42      238.12     92.40 o 
   2  11 -15       78.05       93.59     74.63 o 
   3  11 -15      517.16      488.96     74.83 o 
   4  11 -15      711.26      842.06     93.10 o 
   5  11 -15       20.78        6.58     47.02 o 
   6  11 -15      699.64      735.07     92.70 o 
   2  12 -15      929.88      850.59    136.24 o 
 -10   0 -14       78.98       12.24     73.84 o 
  -9   0 -14      905.91      843.49    133.08 o 
  -8   0 -14     1990.06     1964.97    169.01 o 
  -7   0 -14     1310.94     1177.56    132.68 o 
  -6   0 -14     1699.29     1634.85    145.71 o 
  -5   0 -14     3586.27     3587.19    202.58 o 
  -4   0 -14      664.24      593.52     93.98 o 
  -3   0 -14     1543.34     1530.99    130.71 o 
  -2   0 -14      240.39      219.56     61.60 o 
  -1   0 -14      918.72      852.96     92.80 o 
   0   0 -14      241.81      187.18     54.49 o 
   1   0 -14      894.79      794.91     85.69 o 
   2   0 -14      165.23      112.94     43.83 o 
   3   0 -14       24.49       13.27     26.87 o 
   4   0 -14     2955.42     2887.05    105.62 o 
   5   0 -14     7753.56     8551.61    179.13 o 
   6   0 -14     1096.05     1062.26    107.02 o 
   7   0 -14     1926.69     2150.18    151.24 o 
   8   0 -14     3797.63     3773.57    197.84 o 
   9   0 -14      150.88      162.69     63.97 o 
  10   0 -14     3005.51     3488.46    201.39 o 
  11   0 -14      362.54      435.96     93.19 o 
  12   0 -14      329.69      523.62    110.96 o 
  13   0 -14      548.41      651.96    118.47 o 
 -10   1 -14      684.47      806.24     97.41 o 
  -9   1 -14      524.44      537.88     78.41 o 
  -8   1 -14      207.31      209.50     56.86 o 
  -7   1 -14     2018.43     1930.62    133.87 o 
  -6   1 -14      678.72      641.48     73.93 o 
  -5   1 -14      343.00      318.14     53.61 o 
  -4   1 -14     1412.85     1394.59     90.60 o 
  -3   1 -14     1333.85     1296.95     84.32 o 
  -2   1 -14     2136.70     2135.25    101.36 o 
  -1   1 -14     1518.00     1434.15     85.69 o 
   0   1 -14      756.42      731.58     60.54 o 
   1   1 -14       33.38       34.49     27.82 o 
   2   1 -14       62.58       36.85     23.14 o 
   3   1 -14      207.42      162.36     28.72 o 
   4   1 -14     3124.60     3380.75     81.36 o 
   5   1 -14      915.59      859.45     44.69 o 
   6   1 -14     2843.01     2854.01     90.85 o 
   7   1 -14      522.58      601.43     65.47 o 
   8   1 -14     3405.76     3439.86    134.73 o 
   9   1 -14     2342.34     2364.55    115.15 o 
  10   1 -14      186.08      239.17     53.47 o 
  11   1 -14      978.54     1043.21     86.14 o 
  12   1 -14      442.22      578.95     76.50 o 
  13   1 -14      106.10      106.18     57.51 o 
 -10   2 -14      179.36      186.93     63.93 o 
  -9   2 -14      641.95      529.58     81.87 o 
  -8   2 -14      345.20      335.47     65.89 o 
  -7   2 -14      135.80      103.72     45.97 o 
  -6   2 -14      757.26      850.42     82.22 o 
  -5   2 -14      705.05      753.39     76.32 o 
  -4   2 -14      832.62      846.54     74.55 o 
  -3   2 -14     1800.41     1734.02    110.96 o 
  -2   2 -14        7.07      -24.44     26.08 o 
  -1   2 -14     3626.52     3678.36    128.41 o 
   0   2 -14      694.63      596.05     59.75 o 
   1   2 -14      249.45      191.36     38.12 o 
   2   2 -14      221.82      161.10     30.53 o 
   3   2 -14     2071.57     2047.21     74.86 o 
   4   2 -14      200.50      160.19     29.82 o 
   5   2 -14     1762.60     1774.01     74.02 o 
   6   2 -14      474.30      390.87     42.44 o 
   7   2 -14     1591.87     1579.57     70.94 o 
   8   2 -14      624.78      684.45     72.32 o 
   9   2 -14      219.97      158.51     45.91 o 
  10   2 -14     1538.73     1682.25    105.83 o 
  11   2 -14      847.79      896.62     87.99 o 
  12   2 -14      707.26      698.45    112.74 o 
  13   2 -14      801.46      653.94    121.23 o 
  -9   3 -14      203.80      195.41     60.56 o 
  -8   3 -14      282.86      202.13     57.75 o 
  -7   3 -14      461.71      508.14     69.78 o 
  -6   3 -14      165.52       68.31     43.13 o 
  -5   3 -14     1807.07     1819.57    106.66 o 
  -4   3 -14      216.16      176.68     44.31 o 
  -3   3 -14      950.30      821.54     73.85 o 
  -2   3 -14     3112.65     3293.73    127.61 o 
  -1   3 -14     1201.56     1106.13     75.29 o 
   0   3 -14      348.06      343.60     47.96 o 
   1   3 -14      319.60      267.46     36.35 o 
   2   3 -14      719.28      712.58     50.18 o 
   3   3 -14      514.49      555.45     45.71 o 
   4   3 -14     4209.35     4320.84    103.91 o 
   5   3 -14      882.83      808.36     66.16 o 
   6   3 -14      383.14      419.68     43.52 o 
   7   3 -14      407.85      424.72     44.17 o 
   8   3 -14     1062.38     1032.19     79.51 o 
   9   3 -14      990.41     1016.72     81.39 o 
  10   3 -14       61.85       64.56     43.70 o 
  11   3 -14      681.80      666.38     77.25 o 
  12   3 -14     1382.93     1390.41    148.08 o 
  13   3 -14       24.87      174.94     86.88 o 
  -9   4 -14      181.69      165.23     60.04 o 
  -8   4 -14      511.08      521.41     87.67 o 
  -7   4 -14       11.21       -0.13     39.50 o 
  -6   4 -14      832.41      886.06     86.79 o 
  -5   4 -14      177.34      167.32     47.73 o 
  -4   4 -14      626.47      593.92     68.73 o 
  -3   4 -14     1159.46     1101.84     82.09 o 
  -2   4 -14      157.98       94.28     35.45 o 
  -1   4 -14     1883.77     1981.13    161.31 o 
   0   4 -14      542.41      555.79     59.09 o 
   1   4 -14      309.94      277.19     36.94 o 
   2   4 -14     4763.79     4905.20    116.81 o 
   3   4 -14     1597.84     1609.56     68.37 o 
   4   4 -14      531.74      463.52     65.95 o 
   5   4 -14     2884.15     2906.76    117.00 o 
   6   4 -14     1242.31     1048.19     75.39 o 
   7   4 -14       44.01       35.27     27.41 o 
   8   4 -14      334.43      310.92     42.78 o 
   9   4 -14       34.02       10.05     37.40 o 
  10   4 -14     1151.03     1190.77     89.82 o 
  11   4 -14       14.94       52.92     69.11 o 
  12   4 -14       86.44       55.68     73.05 o 
  -9   5 -14       90.14       18.76     50.05 o 
  -8   5 -14       17.53       14.04     46.49 o 
  -7   5 -14      613.58      566.46     77.57 o 
  -6   5 -14       61.71       17.14     39.54 o 
  -5   5 -14      217.02      188.63     50.95 o 
  -4   5 -14      752.95      743.12     83.72 o 
  -3   5 -14      523.51      482.83     62.43 o 
  -2   5 -14     1605.08     1538.17     92.53 o 
  -1   5 -14       32.89       19.88     28.26 o 
   0   5 -14      235.71      254.16     45.02 o 
   1   5 -14     2293.32     2300.57     84.91 o 
   2   5 -14      354.32      340.04     39.76 o 
   3   5 -14     1748.49     1723.74     93.59 o 
   4   5 -14     2159.59     2028.81    101.52 o 
   5   5 -14      257.02      185.30     44.23 o 
   6   5 -14      670.19      624.33     67.19 o 
   7   5 -14       95.61       66.01     36.18 o 
   8   5 -14      177.33      136.94     43.32 o 
   9   5 -14     1044.88     1006.18    122.42 o 
  10   5 -14      129.44       88.85     67.13 o 
  11   5 -14      210.61      211.66     85.30 o 
  12   5 -14       63.68       57.65     71.87 o 
  -8   6 -14      122.12       95.15     55.43 o 
  -7   6 -14       17.73       16.44     42.58 o 
  -6   6 -14     1010.30     1021.02     95.16 o 
  -5   6 -14      224.12      175.23     50.59 o 
  -4   6 -14      503.19      396.20     62.55 o 
  -3   6 -14      472.17      412.82     65.75 o 
  -2   6 -14       66.41       39.88     36.01 o 
  -1   6 -14       66.64       53.60     36.37 o 
   0   6 -14      549.86      609.30     66.60 o 
   1   6 -14      270.52      239.35     38.29 o 
   2   6 -14      734.68      690.50     52.14 o 
   3   6 -14       84.21       84.49     35.88 o 
   4   6 -14      246.25      173.56     42.29 o 
   5   6 -14      992.24     1015.99     77.83 o 
   6   6 -14      398.86      379.74     57.17 o 
   7   6 -14       37.74       16.89     35.88 o 
   8   6 -14      287.89      319.55     57.14 o 
   9   6 -14       47.95       24.85     40.90 o 
  10   6 -14      100.31       62.39     69.90 o 
  11   6 -14      125.99      118.86     78.19 o 
  12   6 -14       17.62       33.17     71.87 o 
  -8   7 -14       95.13      118.09     56.91 o 
  -7   7 -14       55.86       47.12     51.29 o 
  -6   7 -14      273.66      234.18     57.24 o 
  -5   7 -14      399.13      360.64     65.04 o 
  -4   7 -14      156.47      180.81     50.96 o 
  -3   7 -14        3.51       -5.73     35.22 o 
  -2   7 -14      138.42      105.75     41.66 o 
  -1   7 -14      366.75      413.28     59.20 o 
   0   7 -14      251.04      198.56     38.00 o 
   1   7 -14      387.48      289.16     42.51 o 
   2   7 -14       79.89      113.50     40.34 o 
   3   7 -14       67.56       44.05     39.88 o 
   4   7 -14      193.05      230.47     49.56 o 
   5   7 -14       19.65       12.44     33.21 o 
   6   7 -14      265.02      196.73     51.34 o 
   7   7 -14       41.87       33.21     36.43 o 
   8   7 -14      520.19      610.12     74.82 o 
   9   7 -14      216.14      144.38     49.11 o 
  10   7 -14       88.57       42.25     65.55 o 
  11   7 -14        8.74       35.94     67.53 o 
  -7   8 -14        0.74      -18.16     64.37 o 
  -6   8 -14        8.59        5.13     45.21 o 
  -5   8 -14      467.06      470.47     70.63 o 
  -4   8 -14      292.26      261.79     58.26 o 
  -3   8 -14       62.85       48.97     42.10 o 
  -2   8 -14       60.57       49.30     37.34 o 
  -1   8 -14       95.19       66.40     42.47 o 
   0   8 -14        1.19       -1.91     26.90 o 
   1   8 -14        0.87       -8.54     33.02 o 
   2   8 -14       64.74       37.46     35.58 o 
   3   8 -14      134.28      110.37     43.00 o 
   4   8 -14       23.10        8.38     33.96 o 
   5   8 -14      200.19      169.09     47.53 o 
   6   8 -14       11.88      -12.17     36.22 o 
   7   8 -14       47.61       22.31     40.61 o 
   8   8 -14      305.32      240.75     57.49 o 
   9   8 -14      118.83       96.63     50.81 o 
  10   8 -14       20.29        9.47     47.67 o 
  -6   9 -14       87.41       69.50     80.16 o 
  -5   9 -14      158.35      103.07     71.48 o 
  -4   9 -14       16.55        1.97     62.00 o 
  -3   9 -14        8.94       46.99     58.84 o 
  -2   9 -14       38.49       18.95     62.00 o 
  -1   9 -14      126.70      121.84     43.99 o 
   0   9 -14      251.40      203.43     49.83 o 
   1   9 -14      151.44      134.54     45.51 o 
   2   9 -14      143.36      121.82     45.34 o 
   3   9 -14      390.16      367.85     61.92 o 
   4   9 -14       54.66       57.32     40.05 o 
   5   9 -14      141.90      164.86     50.76 o 
   6   9 -14       10.96       10.71     39.34 o 
   7   9 -14      122.35      102.96     50.65 o 
   8   9 -14       10.02      -19.37     39.92 o 
   9   9 -14       18.15      -22.70     44.67 o 
  10   9 -14      120.70      146.78     59.72 o 
  -5  10 -14       36.97       25.27     67.53 o 
  -4  10 -14      358.57      379.09    100.70 o 
  -3  10 -14       64.78       59.63     67.53 o 
  -2  10 -14        6.65       -1.73     41.66 o 
  -1  10 -14       67.77       60.66     42.25 o 
   0  10 -14      173.05      133.87     68.71 o 
   1  10 -14       19.50       23.76     41.32 o 
   2  10 -14      141.00      100.99     48.97 o 
   3  10 -14      488.27      532.28     70.01 o 
   4  10 -14      166.58      121.46     49.08 o 
   5  10 -14      130.57       89.66     46.42 o 
   6  10 -14      167.69      143.03     53.59 o 
   7  10 -14       99.99       77.80     50.30 o 
   8  10 -14       59.51       32.62     47.97 o 
   9  10 -14       40.13       19.46     49.87 o 
  -4  11 -14      266.83      224.69     92.40 o 
  -3  11 -14       45.31       33.57     70.29 o 
  -2  11 -14      168.52      119.59     52.90 o 
  -1  11 -14      168.60      147.25     49.59 o 
   0  11 -14        7.05       -0.39     57.65 o 
   1  11 -14      116.93       89.25     67.13 o 
   2  11 -14       41.65       53.31     67.92 o 
   3  11 -14      175.17      196.45     57.67 o 
   4  11 -14      146.39      147.96     55.42 o 
   5  11 -14        0.54       16.72     50.83 o 
   6  11 -14      327.22      290.32     63.11 o 
   7  11 -14      407.55      391.97     75.81 o 
  -2  12 -14       14.13       -4.64     46.50 o 
  -1  12 -14       22.59       20.39     44.83 o 
   0  12 -14       23.04       -2.76     65.55 o 
   1  12 -14      120.47       74.24     70.69 o 
   2  12 -14       12.35       -1.18     65.95 o 
   3  12 -14      110.77       41.86     73.05 o 
   4  12 -14      161.78      130.88     58.44 o 
   5  12 -14      623.35      686.90     87.17 o 
 -10   1 -13      168.34      163.89     57.55 o 
  -9   1 -13       45.10        5.67     40.14 o 
  -8   1 -13      519.41      525.72     73.42 o 
  -7   1 -13      553.91      555.15     75.62 o 
  -6   1 -13      282.39      259.38     52.05 o 
  -5   1 -13      777.77      789.81     72.46 o 
  -4   1 -13      179.46      135.65     40.07 o 
  -3   1 -13      331.10      333.05     49.27 o 
  -2   1 -13      302.38      312.37     46.82 o 
  -1   1 -13       97.86       45.27     27.76 o 
   0   1 -13      173.16      141.25     49.76 o 
   1   1 -13      512.18      495.45     49.68 o 
   2   1 -13      378.59      309.79     37.19 o 
   3   1 -13     3455.28     3505.65    110.63 o 
   4   1 -13     3226.59     3340.87     77.17 o 
   5   1 -13      475.88      414.53     33.13 o 
   6   1 -13      135.96       98.91     26.79 o 
   7   1 -13      551.31      530.67     44.66 o 
   8   1 -13      432.05      331.58     49.67 o 
   9   1 -13      162.03       86.16     38.74 o 
  10   1 -13       10.53       -3.21     33.50 o 
  11   1 -13       48.66       53.95     41.88 o 
  12   1 -13      112.21      130.84     49.24 o 
  13   1 -13      263.82      398.14     68.91 o 
  14   1 -13       42.95       18.16     71.08 o 
 -10   2 -13       26.85       46.13     48.93 o 
  -9   2 -13      710.31      710.83     86.07 o 
  -8   2 -13      118.06       79.66     44.61 o 
  -7   2 -13       75.11       25.47     38.25 o 
  -6   2 -13      959.42      912.76     79.96 o 
  -5   2 -13     1169.92     1196.78     84.15 o 
  -4   2 -13      241.68      194.87     42.75 o 
  -3   2 -13       70.58       27.61     29.13 o 
  -2   2 -13       62.21       54.71     29.04 o 
  -1   2 -13      115.12       47.78     28.20 o 
   0   2 -13      227.34      211.60     38.42 o 
   1   2 -13       80.65       57.78     22.23 o 
   2   2 -13     3328.28     3264.09     88.95 o 
   3   2 -13      140.71       92.67     24.74 o 
   4   2 -13      785.00      716.44     39.21 o 
   5   2 -13      525.74      482.07     34.05 o 
   6   2 -13      139.15       95.04     25.40 o 
   7   2 -13      734.99      678.03     50.11 o 
   8   2 -13      863.47      816.60     75.42 o 
   9   2 -13       42.64       31.59     35.18 o 
  10   2 -13      763.96      831.52     79.92 o 
  11   2 -13        1.08       19.59     38.67 o 
  12   2 -13       11.00       44.74     45.91 o 
  13   2 -13       40.71       35.15     72.66 o 
 -10   3 -13      256.85      257.65     68.10 o 
  -9   3 -13        1.32        7.38     41.74 o 
  -8   3 -13      258.28      217.88     54.99 o 
  -7   3 -13      371.91      361.28     62.12 o 
  -6   3 -13       12.18       -1.65     34.34 o 
  -5   3 -13      109.62      108.37     39.77 o 
  -4   3 -13      220.04      141.05     40.76 o 
  -3   3 -13      106.59       75.27     34.44 o 
  -2   3 -13      112.13       96.92     34.24 o 
  -1   3 -13      624.37      586.92     57.92 o 
   0   3 -13      729.09      720.54     58.36 o 
   1   3 -13     2074.69     2083.67     74.43 o 
   2   3 -13      584.43      654.63     45.36 o 
   3   3 -13     1507.93     1372.82     59.81 o 
   4   3 -13      457.68      461.64     48.12 o 
   5   3 -13      280.73      238.02     33.98 o 
   6   3 -13      379.23      296.19     37.34 o 
   7   3 -13       82.78       72.99     26.58 o 
   8   3 -13      304.59      272.95     39.82 o 
   9   3 -13      700.30      768.62     73.20 o 
  10   3 -13       50.03       58.25     40.72 o 
  11   3 -13      338.08      311.74     59.32 o 
  12   3 -13      109.20      172.17     78.58 o 
  13   3 -13      714.20      662.23    120.05 o 
 -10   4 -13       42.07       35.22     48.16 o 
  -9   4 -13       87.11       63.33     47.60 o 
  -8   4 -13      144.62      144.87     51.17 o 
  -7   4 -13      418.48      361.38     71.08 o 
  -6   4 -13      633.14      588.23     72.15 o 
  -5   4 -13       61.42       44.39     35.13 o 
  -4   4 -13      279.34      239.01     47.18 o 
  -3   4 -13      427.11      394.43     55.21 o 
  -2   4 -13       93.87       30.78     29.41 o 
  -1   4 -13     1398.40     1408.16     81.72 o 
   0   4 -13       30.63       42.03     27.61 o 
   1   4 -13      171.13      139.29     28.55 o 
   2   4 -13     2332.80     2236.97     76.59 o 
   3   4 -13        0.37       -9.69     18.13 o 
   4   4 -13      329.73      270.72     43.84 o 
   5   4 -13      259.10      236.13     41.91 o 
   6   4 -13       87.06       47.86     24.64 o 
   7   4 -13     1921.39     1886.01     76.99 o 
   8   4 -13       30.17       15.75     25.59 o 
   9   4 -13      189.75      146.76     45.19 o 
  10   4 -13      822.12      846.80     77.52 o 
  11   4 -13       13.58        1.97     54.89 o 
  12   4 -13      316.74      255.89     85.30 o 
  13   4 -13     1026.54     1206.79    153.22 o 
 -10   5 -13      313.45      310.17     69.24 o 
  -9   5 -13      139.07      183.90     57.17 o 
  -8   5 -13      354.02      397.41     69.65 o 
  -7   5 -13      692.93      659.94     77.81 o 
  -6   5 -13      590.45      605.47     73.03 o 
  -5   5 -13     1577.36     1543.62     97.31 o 
  -4   5 -13      324.86      365.48     57.08 o 
  -3   5 -13      323.00      267.47     49.98 o 
  -2   5 -13     3008.26     3166.31    123.27 o 
  -1   5 -13       58.74       36.07     29.46 o 
   0   5 -13     2598.55     2606.81     86.80 o 
   1   5 -13     1326.69     1367.32     64.10 o 
   2   5 -13      167.94      118.32     27.96 o 
   3   5 -13      810.96      807.66     49.81 o 
   4   5 -13      164.75      135.75     36.44 o 
   5   5 -13        9.94       -6.61     25.93 o 
   6   5 -13     1401.89     1480.60     87.67 o 
   7   5 -13       37.77       32.07     31.18 o 
   8   5 -13     2096.88     2176.34     85.42 o 
   9   5 -13      927.78      958.74     79.27 o 
  10   5 -13      110.49       62.79     60.81 o 
  11   5 -13      703.14      669.73    114.91 o 
  12   5 -13      746.95      926.81    135.84 o 
  13   5 -13      373.49      357.77    102.67 o 
  -9   6 -13      363.30      351.21     71.74 o 
  -8   6 -13      143.63      110.20     51.75 o 
  -7   6 -13      751.31      779.87     85.58 o 
  -6   6 -13     1673.68     1791.49    110.41 o 
  -5   6 -13       67.10       30.36     38.90 o 
  -4   6 -13     2523.13     2696.41    123.84 o 
  -3   6 -13      990.34      926.99     75.25 o 
  -2   6 -13      115.63       84.63     27.39 o 
  -1   6 -13     4149.41     4012.04    136.85 o 
   0   6 -13      479.06      537.01     47.89 o 
   1   6 -13      894.06      826.56     53.80 o 
   2   6 -13     1042.64     1095.40     57.52 o 
   3   6 -13      116.96       90.23     35.04 o 
   4   6 -13      325.88      301.89     49.13 o 
   5   6 -13      414.42      417.09     56.89 o 
   6   6 -13      145.57       98.93     37.49 o 
   7   6 -13     3218.58     3255.29    149.27 o 
   8   6 -13       78.64       68.85     38.74 o 
   9   6 -13      417.08      333.97     56.02 o 
  10   6 -13      515.17      539.42    104.65 o 
  11   6 -13      353.79      394.50     95.96 o 
  12   6 -13      434.70      357.77     99.12 o 
  -9   7 -13      314.61      283.32     69.41 o 
  -8   7 -13      110.10       75.75     50.35 o 
  -7   7 -13      508.62      562.70     76.37 o 
  -6   7 -13       81.60       64.31     42.50 o 
  -5   7 -13     1198.86     1213.28     93.12 o 
  -4   7 -13      525.79      509.83     67.00 o 
  -3   7 -13     1179.47     1302.69    100.89 o 
  -2   7 -13     1473.85     1432.66     69.73 o 
  -1   7 -13       68.89       52.77     25.84 o 
   0   7 -13     3450.43     3630.29    105.06 o 
   1   7 -13     1060.43     1043.84     59.89 o 
   2   7 -13      427.09      337.65     50.50 o 
   3   7 -13     1765.84     1807.93    195.08 o 
   4   7 -13     1364.97     1319.07     84.88 o 
   5   7 -13      135.47      123.91     40.46 o 
   6   7 -13     2172.17     2069.01    107.72 o 
   7   7 -13      257.67      214.72     49.08 o 
   8   7 -13      574.64      545.82     68.27 o 
   9   7 -13      349.26      316.37     60.00 o 
  10   7 -13      209.50      157.65     51.58 o 
  11   7 -13      571.01      634.19    114.91 o 
  12   7 -13      597.61      731.73    127.15 o 
  -8   8 -13      249.99      223.11     87.67 o 
  -7   8 -13      701.40      729.36    118.86 o 
  -6   8 -13      288.22      229.00     57.51 o 
  -5   8 -13      177.85      178.71     50.51 o 
  -4   8 -13      470.15      444.62     64.84 o 
  -3   8 -13     1011.86     1027.89     64.17 o 
  -2   8 -13      191.53      125.89     32.89 o 
  -1   8 -13     1424.15     1558.59     73.54 o 
   0   8 -13      186.28      161.54     34.32 o 
   1   8 -13      633.52      551.46     90.43 o 
   2   8 -13     1913.82     2182.00    112.15 o 
   3   8 -13      444.80      432.71     60.03 o 
   4   8 -13     1412.02     1486.68     94.06 o 
   5   8 -13     2039.99     2102.78    108.45 o 
   6   8 -13      215.59      179.73     49.27 o 
   7   8 -13     1520.44     1427.72     95.63 o 
   8   8 -13     1319.56     1273.72     94.22 o 
   9   8 -13       22.56        3.38     40.70 o 
  10   8 -13      332.81      288.33     61.96 o 
  11   8 -13       25.23       29.62     69.90 o 
  -7   9 -13      609.47      556.40    111.36 o 
  -6   9 -13      202.21      262.60     88.85 o 
  -5   9 -13      143.63      167.43     77.00 o 
  -4   9 -13     1172.27     1249.83    135.84 o 
  -3   9 -13       65.38       61.77     39.56 o 
  -2   9 -13     1736.92     1686.16     97.32 o 
  -1   9 -13       42.96       26.86     35.76 o 
   0   9 -13     1889.64     1992.98     83.73 o 
   1   9 -13      834.02      845.91     75.36 o 
   2   9 -13      216.29      208.91     47.94 o 
   3   9 -13      599.74      621.55     71.62 o 
   4   9 -13      837.59      858.68     79.94 o 
   5   9 -13      727.83      836.18     81.11 o 
   6   9 -13     1285.55     1318.59     94.22 o 
   7   9 -13      169.07      162.07     49.36 o 
   8   9 -13      901.74      871.06     88.51 o 
   9   9 -13     1122.44     1100.12     95.07 o 
  10   9 -13       13.44       -0.20     45.24 o 
  -6  10 -13     1114.51     1391.99    149.66 o 
  -5  10 -13       14.09       51.73     63.97 o 
  -4  10 -13      242.79      279.19     89.64 o 
  -3  10 -13      842.49      790.31     80.92 o 
  -2  10 -13      344.03      292.12     55.83 o 
  -1  10 -13      765.09      693.04     74.75 o 
   0  10 -13       77.39       43.39     46.99 o 
   1  10 -13      552.64      496.84     64.23 o 
   2  10 -13      370.14      401.78     62.37 o 
   3  10 -13       62.90       70.91     42.14 o 
   4  10 -13     1103.26     1121.36     88.92 o 
   5  10 -13      638.73      683.64     78.37 o 
   6  10 -13      377.57      402.03     75.23 o 
   7  10 -13     2434.81     2703.77    135.26 o 
   8  10 -13      130.26      120.32     52.40 o 
   9  10 -13       42.80       21.90     46.35 o 
  -5  11 -13      268.15      323.81     97.54 o 
  -4  11 -13      143.89      155.71     52.75 o 
  -3  11 -13       16.95       -5.61     40.14 o 
  -2  11 -13      541.43      408.18     70.69 o 
  -1  11 -13      164.25      122.11     46.14 o 
   0  11 -13      743.13      741.16     81.02 o 
   1  11 -13      529.88      568.64    107.02 o 
   2  11 -13      105.79       66.12     44.11 o 
   3  11 -13      550.40      568.56     75.52 o 
   4  11 -13      110.08      113.35     48.75 o 
   5  11 -13      223.00      191.90     53.07 o 
   6  11 -13      183.25      114.79     51.78 o 
   7  11 -13       46.04       22.15     44.71 o 
   8  11 -13      676.11      644.99     90.11 o 
  -4  12 -13       44.34       27.80     49.08 o 
  -3  12 -13      243.67      156.60     58.90 o 
  -2  12 -13       23.70       -4.51     41.55 o 
  -1  12 -13      287.25      249.65     63.64 o 
   0  12 -13      600.80      519.61     73.88 o 
   1  12 -13       84.24      121.23     70.69 o 
   2  12 -13      582.29      531.52    108.99 o 
   3  12 -13       12.02      -32.38     62.00 o 
   4  12 -13      223.06      226.45     60.19 o 
   5  12 -13      154.07      165.03     56.39 o 
   6  12 -13      249.67      154.31     61.60 o 
   7  12 -13      738.11      775.36     92.42 o 
  -1  13 -13      127.23       96.27     52.72 o 
   0  13 -13      127.26      150.41     54.04 o 
   1  13 -13      541.14      493.22    112.15 o 
   2  13 -13      342.47      359.35    101.09 o 
   3  13 -13      232.54      218.37     88.46 o 
   4  13 -13      112.16      109.38     79.77 o 
 -11   0 -12      211.99      205.74     87.27 o 
 -10   0 -12      110.44       51.34     65.55 o 
  -9   0 -12      170.68      174.54     70.29 o 
  -8   0 -12      766.65      759.77    111.36 o 
  -7   0 -12     1139.83     1113.59    120.05 o 
  -6   0 -12     1539.03     1532.96    132.29 o 
  -5   0 -12      172.79      159.54     57.26 o 
  -4   0 -12     5978.37     6389.33    235.35 o 
  -3   0 -12     1797.33     1764.77    124.39 o 
  -2   0 -12     4368.87     4448.84    186.39 o 
  -1   0 -12     7368.40     7386.43    229.83 o 
   0   0 -12     1169.82     1031.06     87.67 o 
   1   0 -12     7650.79     7836.21    222.32 o 
   2   0 -12     2146.98     2144.89     85.46 o 
   3   0 -12     1375.67     1351.17     68.23 o 
   4   0 -12      197.75      155.15     42.25 o 
   5   0 -12     6420.43     6360.51    140.78 o 
   6   0 -12      501.51      418.41     44.80 o 
   7   0 -12      306.35      261.42     62.39 o 
   8   0 -12        6.71       20.14     41.46 o 
   9   0 -12     4028.10     4538.48    208.90 o 
  10   0 -12     1955.85     1919.56    143.35 o 
  11   0 -12      652.42      463.60     88.85 o 
  12   0 -12     1138.19     1052.38    118.07 o 
  13   0 -12      622.93      562.32    105.44 o 
  14   0 -12       61.38       67.53     73.84 o 
 -11   1 -12      756.31      839.71     94.34 o 
 -10   1 -12       17.89       20.36     44.54 o 
  -9   1 -12       74.82      113.13     46.03 o 
  -8   1 -12      926.60      996.57     90.33 o 
  -7   1 -12     1373.98     1282.27     89.42 o 
  -6   1 -12      610.21      655.20     68.96 o 
  -5   1 -12     3318.18     3503.31    131.51 o 
  -4   1 -12      272.03      297.73     47.18 o 
  -3   1 -12     1862.47     1882.07    141.57 o 
  -2   1 -12      875.38      896.26     64.08 o 
  -1   1 -12     1156.13     1010.48     64.54 o 
   0   1 -12     2624.86     2543.26     94.64 o 
   1   1 -12     1110.50      950.19     58.91 o 
   2   1 -12     5817.20     5589.10    108.72 o 
   3   1 -12      937.27      844.11     39.63 o 
   4   1 -12     1337.37     1326.38     47.57 o 
   5   1 -12     2071.72     2114.23     58.50 o 
   6   1 -12     3900.21     3947.37    115.71 o 
   7   1 -12        7.20       13.58     20.57 o 
   8   1 -12      317.27      334.95     49.43 o 
   9   1 -12      415.39      406.04     55.27 o 
  10   1 -12     1215.24     1173.97     89.44 o 
  11   1 -12      804.42      810.35     77.59 o 
  12   1 -12      266.90      331.15     60.41 o 
  13   1 -12      385.93      438.13     69.67 o 
  14   1 -12      295.61      372.38    102.67 o 
 -11   2 -12      105.08      100.19     56.91 o 
 -10   2 -12       67.54       87.75     50.91 o 
  -9   2 -12      824.72      953.51     92.71 o 
  -8   2 -12      391.39      361.92     61.25 o 
  -7   2 -12      205.12      199.08     48.77 o 
  -6   2 -12     2343.31     2570.95    117.96 o 
  -5   2 -12      798.43      740.12     66.30 o 
  -4   2 -12     1353.75     1393.69    101.29 o 
  -3   2 -12     1065.51      939.46     67.57 o 
  -2   2 -12      332.20      297.46     43.90 o 
  -1   2 -12     6748.24     6992.35    159.44 o 
   0   2 -12      175.81      137.92     30.96 o 
   1   2 -12     1708.88     1645.43     62.89 o 
   2   2 -12      907.63      852.10     46.70 o 
   3   2 -12     2011.04     1873.84     64.44 o 
   4   2 -12     2535.00     2639.32     65.70 o 
   5   2 -12     2169.13     2201.73     59.47 o 
   6   2 -12      862.70      849.49     49.32 o 
   7   2 -12     3224.30     3315.86     92.25 o 
   8   2 -12      102.67       63.24     26.24 o 
   9   2 -12     1463.57     1395.94     85.69 o 
  10   2 -12     3666.09     3745.57    138.04 o 
  11   2 -12       50.47       10.28     35.02 o 
  12   2 -12     1625.99     1703.23    102.19 o 
  13   2 -12       51.98       50.94     64.76 o 
  14   2 -12      332.70      427.27    104.65 o 
 -11   3 -12       61.09       77.11     54.22 o 
 -10   3 -12      137.99      132.81     56.39 o 
  -9   3 -12      120.86      118.04     50.78 o 
  -8   3 -12      816.33      776.38     79.16 o 
  -7   3 -12      592.30      571.88     69.81 o 
  -6   3 -12      215.16      160.97     44.37 o 
  -5   3 -12     1434.07     1460.36     87.82 o 
  -4   3 -12      825.38      839.41    101.49 o 
  -3   3 -12      540.34      479.43     53.30 o 
  -2   3 -12     4239.88     4433.49    134.14 o 
  -1   3 -12       14.19        6.87     21.92 o 
   0   3 -12     1438.48     1437.55     74.69 o 
   1   3 -12      820.81      756.36     44.92 o 
   2   3 -12     1882.81     1911.19     67.06 o 
   3   3 -12     2103.81     2056.78     67.26 o 
   4   3 -12      127.79       79.67     21.43 o 
   5   3 -12     3783.02     3875.56     98.34 o 
   6   3 -12     4357.84     4697.11    123.39 o 
   7   3 -12       86.71       53.22     24.14 o 
   8   3 -12     1816.80     1885.18     73.19 o 
   9   3 -12      237.97      158.79     41.59 o 
  10   3 -12      867.72      858.85     73.60 o 
  11   3 -12     1771.63     1814.69    102.81 o 
  12   3 -12       63.82       39.49     61.21 o 
  13   3 -12      650.17      807.16    125.18 o 
  14   3 -12      195.95      139.00     80.16 o 
 -11   4 -12      101.10       35.67     55.01 o 
 -10   4 -12       77.21       46.27     47.97 o 
  -9   4 -12      356.82      364.72     76.61 o 
  -8   4 -12        9.68       16.58     38.33 o 
  -7   4 -12      645.55      717.27     74.91 o 
  -6   4 -12      113.51       87.40     39.50 o 
  -5   4 -12      172.94      165.25     40.06 o 
  -4   4 -12     1360.76     1257.69     80.41 o 
  -3   4 -12      247.42      171.63     39.74 o 
  -2   4 -12     2451.69     2332.84     73.69 o 
  -1   4 -12     5821.48     6112.34    302.68 o 
   0   4 -12     1327.08     1262.73     58.88 o 
   1   4 -12      122.79      110.40     25.07 o 
   2   4 -12      121.55       80.98     22.94 o 
   3   4 -12      728.38      654.12     42.26 o 
   4   4 -12      126.75      121.80     24.26 o 
   5   4 -12      834.14      707.97     59.54 o 
   6   4 -12       28.03       11.41     20.79 o 
   7   4 -12      124.31       96.97     27.81 o 
   8   4 -12      114.50       63.80     27.38 o 
   9   4 -12     2216.39     2274.45     84.39 o 
  10   4 -12     1941.93     1902.08    112.94 o 
  11   4 -12      148.69       45.02     60.02 o 
  12   4 -12     1359.13     1335.52    139.79 o 
  13   4 -12      386.74      440.70    103.46 o 
 -10   5 -12      507.48      511.70     78.15 o 
  -9   5 -12       10.01       -8.69     42.44 o 
  -8   5 -12      314.01      344.55     61.51 o 
  -7   5 -12      211.00      190.78     49.42 o 
  -6   5 -12      222.46      213.35     48.75 o 
  -5   5 -12      465.37      470.97     58.90 o 
  -4   5 -12      249.98      252.58     47.59 o 
  -3   5 -12      983.76      967.98     52.89 o 
  -2   5 -12      880.79      770.22     47.73 o 
  -1   5 -12      226.37      173.29     28.40 o 
   0   5 -12     2038.63     2038.75     73.33 o 
   1   5 -12     1600.04     1601.11     64.72 o 
   2   5 -12      316.43      268.40     33.01 o 
   3   5 -12       29.06       20.05     19.15 o 
   4   5 -12     1003.01      866.96     64.64 o 
   5   5 -12      215.33      191.54     40.59 o 
   6   5 -12      726.05      763.20     65.35 o 
   7   5 -12      253.82      212.43     35.62 o 
   8   5 -12      578.61      541.21     48.74 o 
   9   5 -12      681.43      661.60     69.13 o 
  10   5 -12      628.98      790.18    114.52 o 
  11   5 -12      423.38      405.55     94.38 o 
  12   5 -12       28.09       73.84     67.92 o 
  13   5 -12      235.98      214.43     86.88 o 
 -10   6 -12       31.42       35.13     49.28 o 
  -9   6 -12       66.91       93.18     49.13 o 
  -8   6 -12      183.13      168.42     53.03 o 
  -7   6 -12       25.44        4.49     37.02 o 
  -6   6 -12      444.90      430.03     61.94 o 
  -5   6 -12      140.73      124.72     39.49 o 
  -4   6 -12      620.48      637.31     67.70 o 
  -3   6 -12       52.54       24.43     23.13 o 
  -2   6 -12      140.34       69.45     25.16 o 
  -1   6 -12     1462.04     1400.65     62.22 o 
   0   6 -12      526.59      532.69     44.90 o 
   1   6 -12      841.01      880.94     51.57 o 
   2   6 -12      249.96      192.29     30.57 o 
   3   6 -12      794.84      714.43     48.66 o 
   4   6 -12     1267.65     1221.76     77.21 o 
   5   6 -12      112.97       82.13     32.77 o 
   6   6 -12      329.56      236.86     45.34 o 
   7   6 -12      619.24      529.84     60.28 o 
   8   6 -12       77.73       53.70     36.85 o 
   9   6 -12      299.02      239.46     49.75 o 
  10   6 -12      434.22      434.93     60.20 o 
  11   6 -12       21.93      -10.66     55.28 o 
  12   6 -12      375.26      337.63     95.17 o 
  13   6 -12        0.90        9.08     66.74 o 
  -9   7 -12       93.64       75.03     75.03 o 
  -8   7 -12       34.02       12.14     57.06 o 
  -7   7 -12      224.70      217.26     62.39 o 
  -6   7 -12       52.43       25.42     38.39 o 
  -5   7 -12      505.32      521.91     66.13 o 
  -4   7 -12      357.65      324.74     42.41 o 
  -3   7 -12      134.42      141.97     32.48 o 
  -2   7 -12       80.15       62.28     26.70 o 
  -1   7 -12       65.45       51.58     23.24 o 
   0   7 -12      178.98      127.02     26.24 o 
   1   7 -12       18.84       12.84     21.98 o 
   2   7 -12       24.85       21.23     22.28 o 
   3   7 -12     1201.72     1014.04     72.47 o 
   4   7 -12      247.19      226.16     44.25 o 
   5   7 -12      129.96       84.79     36.32 o 
   6   7 -12      553.23      466.59     68.12 o 
   7   7 -12      886.18      754.63     73.29 o 
   8   7 -12      370.97      314.62     55.03 o 
   9   7 -12        9.04       11.50     36.99 o 
  10   7 -12       11.73        2.63     38.61 o 
  11   7 -12       34.42       48.18     63.97 o 
  12   7 -12      325.70      375.15     96.75 o 
  -9   8 -12       42.52       77.79     77.00 o 
  -8   8 -12       40.80       70.29     68.71 o 
  -7   8 -12      127.06      139.00     66.74 o 
  -6   8 -12        4.11       -4.74     49.36 o 
  -5   8 -12      115.50       69.20     40.05 o 
  -4   8 -12      132.03      104.22     32.22 o 
  -3   8 -12      106.66       65.51     28.00 o 
  -2   8 -12       63.34       30.87     24.44 o 
  -1   8 -12      184.46      132.58     26.70 o 
   0   8 -12      129.17       80.87     26.65 o 
   1   8 -12      135.74      119.93     60.22 o 
   2   8 -12       64.34       17.23     29.26 o 
   3   8 -12      317.11      267.23     49.53 o 
   4   8 -12       69.12       66.77     34.89 o 
   5   8 -12      264.15      237.60     48.58 o 
   6   8 -12       88.90       47.67     34.57 o 
   7   8 -12      115.34       78.19     40.77 o 
   8   8 -12      123.40       70.40     41.26 o 
   9   8 -12      157.08      116.11     45.21 o 
  10   8 -12      386.15      403.56     66.69 o 
  11   8 -12        4.02       17.14     45.77 o 
  12   8 -12      186.19      142.56     81.74 o 
  -8   9 -12       61.80        8.69     75.82 o 
  -7   9 -12       25.36       14.22     68.32 o 
  -6   9 -12      138.63       94.38     67.13 o 
  -5   9 -12      125.46       90.28     42.08 o 
  -4   9 -12      508.42      392.79     70.49 o 
  -3   9 -12      148.94       88.55     37.03 o 
  -2   9 -12      517.56      427.43     58.02 o 
  -1   9 -12      212.89      192.23     36.38 o 
   0   9 -12       84.68       34.64     25.80 o 
   1   9 -12      643.66      639.12     66.84 o 
   2   9 -12       16.77        7.89     30.44 o 
   3   9 -12      298.45      167.63     43.95 o 
   4   9 -12      614.31      551.54     64.65 o 
   5   9 -12       48.58       21.05     34.16 o 
   6   9 -12      303.96      288.78     56.24 o 
   7   9 -12       36.49       18.96     38.86 o 
   8   9 -12        8.73        9.69     39.79 o 
   9   9 -12      107.46       98.00     48.44 o 
  10   9 -12       82.07      108.73     51.45 o 
  11   9 -12      455.83      371.30     71.04 o 
  -7  10 -12       25.13       24.88     74.24 o 
  -6  10 -12       31.00       24.88     63.58 o 
  -5  10 -12       51.47       52.36     41.59 o 
  -4  10 -12       18.20      -17.42     35.14 o 
  -3  10 -12       85.92       67.07     38.86 o 
  -2  10 -12      169.82      144.86     45.83 o 
  -1  10 -12      314.96      339.40     62.00 o 
   0  10 -12      215.69      167.73     36.23 o 
   1  10 -12       78.16       91.65     40.07 o 
   2  10 -12      360.21      251.77     51.61 o 
   3  10 -12      148.70       55.45     38.11 o 
   4  10 -12       56.73       38.70     35.78 o 
   5  10 -12       43.74       17.32     36.29 o 
   6  10 -12      123.02       78.08     45.04 o 
   7  10 -12      148.19      159.66     50.40 o 
   8  10 -12       48.95       44.90     44.11 o 
   9  10 -12       71.61       51.58     46.82 o 
  10  10 -12        3.80      -26.60     46.03 o 
  -6  11 -12       24.42       54.89     67.13 o 
  -5  11 -12       78.75       52.84     45.35 o 
  -4  11 -12       10.95       -3.22     40.72 o 
  -3  11 -12      862.91     1052.55    170.00 o 
  -2  11 -12      327.59      291.27     56.26 o 
  -1  11 -12      221.47      191.53     50.80 o 
   0  11 -12      170.70      190.36     48.87 o 
   1  11 -12       49.82       40.80     38.41 o 
   2  11 -12     1395.09     1415.31     93.58 o 
   3  11 -12      484.71      483.79     67.00 o 
   4  11 -12       15.63       -9.08     38.81 o 
   5  11 -12      309.14      342.17     63.22 o 
   6  11 -12      259.67      232.99     59.61 o 
   7  11 -12       28.62       17.90     42.96 o 
   8  11 -12       69.78       29.05     45.21 o 
   9  11 -12       74.72       53.55     52.79 o 
  -5  12 -12       63.43       38.28     50.26 o 
  -4  12 -12      720.67      813.23     89.47 o 
  -3  12 -12      192.48      173.13     54.42 o 
  -2  12 -12      171.31      103.50     46.99 o 
  -1  12 -12        5.83       -8.96     39.84 o 
   0  12 -12       84.56       53.49     41.50 o 
   1  12 -12      112.27       27.14     37.82 o 
   2  12 -12      362.04      274.84     84.11 o 
   3  12 -12      452.05      433.19     97.93 o 
   4  12 -12      449.27      417.98     68.40 o 
   5  12 -12      252.68      243.51     61.23 o 
   6  12 -12      221.66      249.51     61.57 o 
   7  12 -12      376.19      386.70     72.59 o 
   8  12 -12      233.63      163.84     60.31 o 
  -3  13 -12      780.93      696.14     86.47 o 
  -2  13 -12      530.02      445.91     72.59 o 
  -1  13 -12        6.09      -21.33     41.73 o 
   0  13 -12      211.76      208.68     57.21 o 
   1  13 -12      220.30      287.04     60.21 o 
   2  13 -12      330.27      319.86     94.38 o 
   3  13 -12      303.50      282.35     89.64 o 
   4  13 -12       16.42       14.61     63.18 o 
   5  13 -12      198.87      168.19     56.48 o 
   6  13 -12      150.93       95.94     56.45 o 
   0  14 -12       45.13       14.95     46.55 o 
   1  14 -12      576.78      717.12    129.92 o 
   2  14 -12      144.54      124.00     83.72 o 
   3  14 -12      175.89      173.75     90.43 o 
 -12   1 -11      337.86      360.16     72.31 o 
 -11   1 -11       36.35       79.50     50.27 o 
 -10   1 -11      250.07      190.93     55.15 o 
  -9   1 -11      307.04      235.22     53.84 o 
  -8   1 -11       20.10       14.22     34.07 o 
  -7   1 -11      230.47      218.27     46.48 o 
  -6   1 -11       58.17       26.52     30.85 o 
  -5   1 -11      122.82       78.57     30.80 o 
  -4   1 -11       48.64        9.83     23.81 o 
  -3   1 -11      115.01       97.74     29.85 o 
  -2   1 -11      139.15      125.11     30.14 o 
  -1   1 -11       56.69       21.67     20.85 o 
   0   1 -11      476.42      456.58     43.18 o 
   1   1 -11       28.20       33.20     16.91 o 
   2   1 -11      910.86      863.84     38.21 o 
   3   1 -11     1609.20     1456.59     47.29 o 
   4   1 -11       41.40       25.49     13.68 o 
   5   1 -11      160.39      125.96     19.59 o 
   6   1 -11      960.72      885.26     37.33 o 
   7   1 -11     3295.33     3077.98     82.70 o 
   8   1 -11       12.10       -0.93     25.41 o 
   9   1 -11       49.06       35.42     29.74 o 
  10   1 -11       32.47       14.99     29.90 o 
  11   1 -11       63.19       33.30     34.48 o 
  12   1 -11       24.58       23.24     38.18 o 
  13   1 -11       18.40       -1.87     40.18 o 
  14   1 -11      194.48      183.23     85.69 o 
 -12   2 -11       61.64       48.37     52.33 o 
 -11   2 -11       86.37       48.99     49.68 o 
 -10   2 -11      220.56      164.26     50.26 o 
  -9   2 -11      776.51      859.36     85.25 o 
  -8   2 -11      607.63      573.71     67.99 o 
  -7   2 -11       48.99       10.22     31.97 o 
  -6   2 -11       29.15       47.96     31.08 o 
  -5   2 -11      410.21      301.32     46.31 o 
  -4   2 -11     1546.61     1467.68     81.67 o 
  -3   2 -11       25.84        7.83     23.25 o 
  -2   2 -11      513.83      466.59     49.28 o 
  -1   2 -11     1431.17     1343.35     70.34 o 
   0   2 -11      284.04      261.81     36.54 o 
   1   2 -11     2916.21     2810.06     75.70 o 
   2   2 -11     2800.73     2815.27     92.96 o 
   3   2 -11      318.84      295.57     25.89 o 
   4   2 -11     2379.98     2211.96     56.49 o 
   5   2 -11      143.82      121.08     19.27 o 
   6   2 -11     1910.67     1880.27     66.31 o 
   7   2 -11      389.44      351.89     35.76 o 
   8   2 -11      544.45      401.04     38.40 o 
   9   2 -11      393.33      383.69     52.14 o 
  10   2 -11       27.70       -5.83     28.67 o 
  11   2 -11      389.87      403.96     68.32 o 
  12   2 -11       13.45        4.63     36.86 o 
  13   2 -11       70.54       92.01     71.08 o 
  14   2 -11       21.28       55.68     69.90 o 
 -11   3 -11       24.56       18.06     48.98 o 
 -10   3 -11      245.39      183.12     54.52 o 
  -9   3 -11      326.33      370.25     62.35 o 
  -8   3 -11      214.86      221.83     49.36 o 
  -7   3 -11     1207.27     1254.33     86.69 o 
  -6   3 -11      987.10      979.19     74.93 o 
  -5   3 -11     1372.02     1417.94     83.61 o 
  -4   3 -11      126.73      124.37     33.30 o 
  -3   3 -11     2687.60     2732.89     73.88 o 
  -2   3 -11      811.51      713.15     39.18 o 
  -1   3 -11        5.11        5.88     20.21 o 
   0   3 -11     2825.87     2804.57     93.56 o 
   1   3 -11      367.00      294.71     30.93 o 
   2   3 -11     2342.27     2283.81     68.27 o 
   3   3 -11     1523.57     1432.99     54.49 o 
   4   3 -11      194.16      161.19     21.16 o 
   5   3 -11     1905.12     1967.14     71.31 o 
   6   3 -11     1326.51     1230.34     55.89 o 
   7   3 -11      263.34      210.59     30.91 o 
   8   3 -11      818.62      747.76     47.74 o 
   9   3 -11       15.07        2.89     22.72 o 
  10   3 -11      567.39      504.94     60.16 o 
  11   3 -11       74.26       43.53     38.79 o 
  12   3 -11       95.25       95.96     67.53 o 
  13   3 -11      172.43      161.51     75.42 o 
  14   3 -11       45.82       74.63     71.08 o 
 -11   4 -11       65.55       62.02     49.27 o 
 -10   4 -11      155.12      165.83     53.07 o 
  -9   4 -11      760.05      679.32     77.62 o 
  -8   4 -11      231.24      226.44     51.64 o 
  -7   4 -11      588.93      680.94     71.89 o 
  -6   4 -11      427.30      415.39     57.19 o 
  -5   4 -11       88.00       42.16     30.99 o 
  -4   4 -11     2512.58     2493.07     76.69 o 
  -3   4 -11     2117.94     2061.48     68.42 o 
  -2   4 -11      303.32      224.97     28.83 o 
  -1   4 -11       51.62       52.10     19.12 o 
   0   4 -11       45.33       26.98     19.29 o 
   1   4 -11     3865.29     3681.26     89.35 o 
   2   4 -11      241.52      151.97     25.34 o 
   3   4 -11      690.27      669.33     40.09 o 
   4   4 -11     6607.10     6723.98    121.69 o 
   5   4 -11      127.24      125.64     26.61 o 
   6   4 -11     1507.29     1534.32     63.64 o 
   7   4 -11      315.96      273.15     34.07 o 
   8   4 -11       10.48      -18.38     20.85 o 
   9   4 -11     1074.35     1002.27     57.09 o 
  10   4 -11       79.40       67.69     37.41 o 
  11   4 -11      218.71      205.74     71.48 o 
  12   4 -11      698.39      701.72    112.94 o 
  13   4 -11      139.60      211.27     81.35 o 
  14   4 -11      109.18      156.38     78.19 o 
 -11   5 -11      298.89      322.85     69.66 o 
 -10   5 -11      288.47      322.39     65.61 o 
  -9   5 -11      166.47      128.41     49.70 o 
  -8   5 -11      168.56      158.33     47.56 o 
  -7   5 -11       29.61       36.09     36.70 o 
  -6   5 -11      514.02      491.48     61.36 o 
  -5   5 -11     1167.79     1136.42     79.96 o 
  -4   5 -11       72.12       55.41     22.90 o 
  -3   5 -11      432.09      433.55     38.91 o 
  -2   5 -11      380.67      336.96     34.79 o 
  -1   5 -11     1250.64     1301.19     56.12 o 
   0   5 -11     1132.78     1159.23     54.35 o 
   1   5 -11       81.13       78.70     22.01 o 
   2   5 -11     2941.95     2952.03     80.22 o 
   3   5 -11     1954.99     1831.08     62.99 o 
   4   5 -11      165.33      189.93     37.77 o 
   5   5 -11     4877.29     4928.64    138.86 o 
   6   5 -11       59.89       27.94     27.70 o 
   7   5 -11     1468.59     1478.87     65.34 o 
   8   5 -11     2387.77     2446.69     93.25 o 
   9   5 -11      603.15      491.21     59.47 o 
  10   5 -11       97.27       73.02     37.51 o 
  11   5 -11      596.92      670.52    104.65 o 
  12   5 -11      156.29      120.44     69.90 o 
  13   5 -11      311.35      382.25    100.30 o 
  14   5 -11      182.40      155.98     86.48 o 
 -11   6 -11       37.64       -1.58     71.48 o 
 -10   6 -11      121.09      142.28     54.99 o 
  -9   6 -11       96.97       95.16     48.34 o 
  -8   6 -11        2.01      -16.26     32.44 o 
  -7   6 -11      610.21      701.96     75.53 o 
  -6   6 -11      718.01      684.83     71.12 o 
  -5   6 -11      881.70      841.73     53.75 o 
  -4   6 -11      392.78      384.26     41.02 o 
  -3   6 -11      395.14      306.59     36.45 o 
  -2   6 -11      259.35      248.65     31.85 o 
  -1   6 -11      625.31      562.25     36.35 o 
   0   6 -11      692.51      699.76     38.95 o 
   1   6 -11     4233.03     4319.78     99.57 o 
   2   6 -11      490.82      525.23     40.22 o 
   3   6 -11      113.51       49.97     21.81 o 
   4   6 -11     1365.70     1339.61     77.62 o 
   5   6 -11       96.50       82.97     31.70 o 
   6   6 -11     2737.96     2681.65    110.01 o 
   7   6 -11     1085.58      920.26     76.02 o 
   8   6 -11      941.79      836.93     70.19 o 
   9   6 -11     1212.01     1172.74     81.89 o 
  10   6 -11      157.67       81.99     40.59 o 
  11   6 -11      191.22      229.43     79.77 o 
  12   6 -11      587.55      673.29    117.68 o 
  13   6 -11      124.00      174.15     81.35 o 
 -10   7 -11      172.73       61.60     73.05 o 
  -9   7 -11       31.58       83.32     72.26 o 
  -8   7 -11       93.00      113.30     47.94 o 
  -7   7 -11      132.13       95.36     42.87 o 
  -6   7 -11     1964.36     2085.22    112.45 o 
  -5   7 -11     2718.83     2765.96     93.51 o 
  -4   7 -11      656.64      646.00     50.79 o 
  -3   7 -11     1489.87     1530.50     68.65 o 
  -2   7 -11      804.85      781.43     49.99 o 
  -1   7 -11       36.13       22.84     19.01 o 
   0   7 -11     1383.87     1327.86     56.94 o 
   1   7 -11      736.41      695.38     46.93 o 
   2   7 -11     2124.63     2169.80     72.74 o 
   3   7 -11      156.96       90.43     32.95 o 
   4   7 -11      224.92      204.94     41.69 o 
   5   7 -11     1688.35     1707.87     90.89 o 
   6   7 -11       80.82       52.11     32.81 o 
   7   7 -11     3762.15     3786.59    136.25 o 
   8   7 -11     2470.83     2607.69    118.66 o 
   9   7 -11      125.22      118.63     43.54 o 
  10   7 -11     1870.82     2076.31    112.83 o 
  11   7 -11      910.34      745.33     81.57 o 
  12   7 -11       21.46       28.04     65.55 o 
  13   7 -11     1088.00     1280.23    152.03 o 
 -10   8 -11      326.93      385.02    108.59 o 
  -9   8 -11      286.54      288.66     89.64 o 
  -8   8 -11      162.19      130.31     75.03 o 
  -7   8 -11      710.86      823.35    115.31 o 
  -6   8 -11      390.27      324.56     54.12 o 
  -5   8 -11      363.49      315.52     91.42 o 
  -4   8 -11     2784.42     2938.08    119.53 o 
  -3   8 -11      142.21      111.33     30.38 o 
  -2   8 -11     1641.50     1581.88    143.94 o 
  -1   8 -11       71.47       51.93     24.17 o 
   0   8 -11      362.74      271.30     36.12 o 
   1   8 -11     2763.85     2657.50     87.66 o 
   2   8 -11     1734.36     1731.87     88.43 o 
   3   8 -11      670.65      615.65     62.60 o 
   4   8 -11     2290.47     2502.66    108.36 o 
   5   8 -11      449.04      436.69     57.50 o 
   6   8 -11     3446.74     3426.89    131.80 o 
   7   8 -11      161.65      152.44     43.00 o 
   8   8 -11      336.19      239.94     49.11 o 
   9   8 -11     2178.15     2274.95    117.36 o 
  10   8 -11      440.88      427.21     67.27 o 
  11   8 -11      296.65      235.04     57.41 o 
  12   8 -11      228.15      130.71     75.42 o 
  -9   9 -11      206.71      274.45     96.35 o 
  -8   9 -11      556.34      809.13    124.39 o 
  -7   9 -11       59.86       73.45     65.16 o 
  -6   9 -11      262.84      198.86     47.83 o 
  -5   9 -11      974.84      953.60     76.85 o 
  -4   9 -11       14.17       21.02     31.65 o 
  -3   9 -11     1402.35     1506.75    101.88 o 
  -2   9 -11      541.52      550.31     62.29 o 
  -1   9 -11      624.88      669.76     51.95 o 
   0   9 -11     2540.07     2545.99    122.89 o 
   1   9 -11      274.27      176.00     33.57 o 
   2   9 -11     1533.06     1409.88     84.86 o 
   3   9 -11     1626.60     1577.70     89.32 o 
   4   9 -11      195.75      151.97     41.27 o 
   5   9 -11     2350.29     2474.03    115.63 o 
   6   9 -11      123.07      180.34     53.31 o 
   7   9 -11      630.56      551.88     67.57 o 
   8   9 -11     1499.32     1641.32    102.16 o 
   9   9 -11      511.04      480.55     67.97 o 
  10   9 -11      345.84      322.88     62.72 o 
  11   9 -11      219.83      223.55     61.01 o 
  12   9 -11       27.49       64.14     52.75 o 
  -8  10 -11        9.47       61.21     76.61 o 
  -7  10 -11      326.90      385.81     98.33 o 
  -6  10 -11      313.62      244.84     55.80 o 
  -5  10 -11      647.79      619.96     71.52 o 
  -4  10 -11      514.30      504.31     80.56 o 
  -3  10 -11       13.97       -5.25     29.95 o 
  -2  10 -11      177.24      149.71     45.09 o 
  -1  10 -11     1156.23     1207.45     84.75 o 
   0  10 -11      334.25      287.92     40.59 o 
   1  10 -11     2014.58     2217.33    113.08 o 
   2  10 -11     2015.49     2031.33    102.14 o 
   3  10 -11      604.09      532.57     64.51 o 
   4  10 -11     3732.39     4013.37    145.05 o 
   5  10 -11      757.37      736.25     76.04 o 
   6  10 -11      342.05      300.86     56.48 o 
   7  10 -11      679.79      671.12     74.89 o 
   8  10 -11      141.87      128.53     48.03 o 
   9  10 -11      139.27      123.17     51.21 o 
  10  10 -11       31.51       46.60     47.75 o 
  11  10 -11      113.70       84.35     56.09 o 
  -7  11 -11        4.67       -1.17     45.20 o 
  -6  11 -11      441.43      381.81     63.67 o 
  -5  11 -11      712.02      709.68     79.39 o 
  -4  11 -11      464.07      536.20     80.36 o 
  -3  11 -11      497.71      551.69    121.23 o 
  -2  11 -11      304.01      251.32     51.05 o 
  -1  11 -11      312.21      238.90     51.26 o 
   0  11 -11     1426.80     1520.13     96.42 o 
   1  11 -11      298.52      290.99     54.59 o 
   2  11 -11     1592.48     1707.91     97.65 o 
   3  11 -11     1752.99     1766.61    156.38 o 
   4  11 -11      214.72      157.45     49.39 o 
   5  11 -11      422.20      366.41     61.60 o 
   6  11 -11      403.99      317.90     61.15 o 
   7  11 -11       69.89       71.50     45.30 o 
   8  11 -11      455.71      379.59     66.84 o 
   9  11 -11      344.01      348.02     69.55 o 
  10  11 -11       81.72       60.97     51.21 o 
  -6  12 -11      198.74      124.90     53.40 o 
  -5  12 -11      156.83      115.24     49.48 o 
  -4  12 -11      517.40      570.27     97.14 o 
  -3  12 -11      341.35      243.01     56.97 o 
  -2  12 -11      211.41      160.99     50.06 o 
  -1  12 -11      792.02      810.64     80.86 o 
   0  12 -11      108.90       79.58     42.50 o 
   1  12 -11     1003.13     1020.14     86.49 o 
   2  12 -11      986.00      860.86    127.15 o 
   3  12 -11      107.26      100.56     46.57 o 
   4  12 -11     1198.62     1148.97     92.30 o 
   5  12 -11      206.04      211.35     56.63 o 
   6  12 -11      286.82      229.98     58.56 o 
   7  12 -11      598.83      593.88     79.31 o 
   8  12 -11       39.82       90.15     51.09 o 
   9  12 -11      136.12       60.49     52.62 o 
  -4  13 -11      246.04      281.90     67.29 o 
  -3  13 -11       38.99        2.35     44.20 o 
  -2  13 -11      631.26      772.08     86.74 o 
  -1  13 -11      109.73      109.79     49.79 o 
   0  13 -11      201.29      154.17     51.27 o 
   1  13 -11       99.28       99.97     46.57 o 
   2  13 -11       45.32       59.63     67.13 o 
   3  13 -11      192.35      137.03     78.98 o 
   4  13 -11      134.91      112.15     74.24 o 
   5  13 -11      216.30      169.90     56.58 o 
   6  13 -11       34.95        3.44     45.93 o 
   7  13 -11      208.76      227.31     62.80 o 
  -2  14 -11      108.71       72.59     51.63 o 
  -1  14 -11        9.70       26.86     45.32 o 
   0  14 -11       84.57       47.18     48.74 o 
   1  14 -11        5.61       19.29     44.13 o 
   2  14 -11      302.49      268.53     92.40 o 
   3  14 -11      302.01      303.67     96.75 o 
   4  14 -11       74.87       50.55     69.90 o 
   5  14 -11       81.88       78.58     80.56 o 
 -12   0 -10      855.19      883.37    132.68 o 
 -11   0 -10     1209.47     1505.72    152.43 o 
 -10   0 -10     3146.62     3519.66    208.50 o 
  -9   0 -10      152.48      119.65     61.21 o 
  -8   0 -10      436.01      413.06     81.74 o 
  -7   0 -10     2949.63     2977.47    171.78 o 
  -6   0 -10      180.16      179.28     56.07 o 
  -5   0 -10     2481.20     2549.81    145.32 o 
  -4   0 -10     5448.07     5680.50    206.13 o 
  -3   0 -10       73.83       66.34     37.12 o 
  -2   0 -10     3713.51     3848.60    156.77 o 
  -1   0 -10     4667.44     5068.42    171.78 o 
   0   0 -10      782.49      783.86     70.29 o 
   1   0 -10     5053.03     4542.50    110.55 o 
   2   0 -10      974.31      862.36     50.27 o 
   3   0 -10     6722.57     6584.28    172.37 o 
   4   0 -10     9308.64     9991.90    156.51 o 
   5   0 -10      365.45      364.26     37.13 o 
   6   0 -10     9812.62     9814.29    303.08 o 
   7   0 -10     5827.10     6210.06    165.26 o 
   8   0 -10      150.18      139.40     49.36 o 
   9   0 -10       30.65       15.40     37.51 o 
  10   0 -10      314.14      308.01     67.13 o 
  11   0 -10     1718.56     2009.60    140.98 o 
  12   0 -10     2172.47     2103.19    150.45 o 
  13   0 -10      151.00      150.06     65.16 o 
  14   0 -10     1069.50     1007.37    120.05 o 
 -12   1 -10      340.19      320.55     65.94 o 
 -11   1 -10     1730.06     1843.81    114.62 o 
 -10   1 -10      509.01      428.34     65.30 o 
  -9   1 -10     1860.78     1997.77    108.62 o 
  -8   1 -10      238.26      262.13     49.56 o 
  -7   1 -10      261.59      232.95     44.48 o 
  -6   1 -10     2443.42     2591.01    109.59 o 
  -5   1 -10       68.49       49.36     28.20 o 
  -4   1 -10     2502.34     2325.89     94.66 o 
  -3   1 -10     3731.38     3672.59     76.67 o 
  -2   1 -10       54.79       61.05     24.83 o 
  -1   1 -10     2931.51     2780.96    187.77 o 
   0   1 -10     7851.86     7780.74    197.45 o 
   1   1 -10     1075.87     1109.52     58.67 o 
   2   1 -10     1932.69     1743.30     49.07 o 
   3   1 -10     2095.45     2054.84     52.17 o 
   4   1 -10     3239.99     3168.61     62.82 o 
   5   1 -10     6561.30     6734.52    144.07 o 
   6   1 -10     1327.11     1288.03     41.55 o 
   7   1 -10     2395.15     2306.51     69.48 o 
   8   1 -10      558.32      573.49     39.63 o 
   9   1 -10      802.19      681.82     58.29 o 
  10   1 -10      972.88     1147.64    114.32 o 
  11   1 -10      641.48      629.34     66.28 o 
  12   1 -10      243.43      191.80     45.82 o 
  13   1 -10     1812.51     2008.80    110.71 o 
  14   1 -10      225.05      193.10     80.95 o 
  15   1 -10      456.61      582.07    117.28 o 
 -12   2 -10      574.16      677.85     84.58 o 
 -11   2 -10       67.36       92.19     48.43 o 
 -10   2 -10     3373.31     3509.72    147.08 o 
  -9   2 -10      383.81      413.43     61.46 o 
  -8   2 -10      250.81      295.70     51.80 o 
  -7   2 -10     1040.56     1134.28     79.85 o 
  -6   2 -10      380.95      368.24     50.54 o 
  -5   2 -10     1310.96     1309.19    109.19 o 
  -4   2 -10     1118.62     1060.76     44.52 o 
  -3   2 -10      116.01      110.66     19.70 o 
  -2   2 -10     6631.43     6622.87     99.38 o 
  -1   2 -10     2152.70     2196.15     82.79 o 
   0   2 -10     2704.89     2638.37     86.54 o 
   1   2 -10     7153.39     7289.96    114.54 o 
   2   2 -10      429.09      408.75     31.35 o 
   3   2 -10     5578.08     5466.15     83.92 o 
   4   2 -10     2965.83     2871.09     91.77 o 
   5   2 -10     2515.14     2411.96     54.80 o 
   6   2 -10      582.13      515.51     28.64 o 
   7   2 -10     2410.36     2355.92    132.35 o 
   8   2 -10      107.30       91.45     23.72 o 
   9   2 -10       19.19       15.28     27.76 o 
  10   2 -10      181.91      153.81     39.21 o 
  11   2 -10     1305.87     1400.84     84.93 o 
  12   2 -10     1514.15     1556.40     94.77 o 
  13   2 -10      265.79      282.35     81.74 o 
  14   2 -10     1017.70     1117.54    138.21 o 
  15   2 -10       64.18       63.97     83.32 o 
 -12   3 -10       29.91       39.92     50.71 o 
 -11   3 -10      503.63      462.83     70.78 o 
 -10   3 -10      593.47      568.74     86.68 o 
  -9   3 -10      937.15     1023.95     85.69 o 
  -8   3 -10      109.15      109.41     41.74 o 
  -7   3 -10      692.65      676.38     68.65 o 
  -6   3 -10      221.78      192.64     38.97 o 
  -5   3 -10      346.66      345.72     34.86 o 
  -4   3 -10     1076.12     1004.25     47.08 o 
  -3   3 -10     4313.09     4559.14    119.20 o 
  -2   3 -10      447.96      406.95     31.57 o 
  -1   3 -10     9624.58    10048.46    166.59 o 
   0   3 -10     2041.03     1952.46     97.51 o 
   1   3 -10     1430.37     1397.06     52.90 o 
   2   3 -10     1240.28     1078.60     46.12 o 
   3   3 -10     3155.09     3275.72     75.14 o 
   4   3 -10     4235.22     4256.60     97.41 o 
   5   3 -10     1712.73     1635.59     45.74 o 
   6   3 -10       15.25        2.07     15.77 o 
   7   3 -10     1659.35     1672.05     63.15 o 
   8   3 -10      223.75      176.64     28.99 o 
   9   3 -10      739.58      747.25     48.24 o 
  10   3 -10     2584.49     2725.20    140.98 o 
  11   3 -10     1586.61     1588.25     92.12 o 
  12   3 -10      573.08      567.85    102.28 o 
  13   3 -10      757.85      752.27    117.68 o 
  14   3 -10       44.98       47.39     69.50 o 
 -12   4 -10      131.44       79.57     56.11 o 
 -11   4 -10      137.33      136.92     52.89 o 
 -10   4 -10      290.63      315.76     59.91 o 
  -9   4 -10      141.09       96.53     41.84 o 
  -8   4 -10      623.94      575.58     67.63 o 
  -7   4 -10      268.04      238.21     46.50 o 
  -6   4 -10      108.85       54.60     33.08 o 
  -5   4 -10      250.91      190.13     29.91 o 
  -4   4 -10     2478.80     2519.88     75.02 o 
  -3   4 -10     1532.84     1448.26     56.18 o 
  -2   4 -10     1054.92      981.82     46.71 o 
  -1   4 -10      416.75      359.15     31.98 o 
   0   4 -10      608.77      603.57     38.79 o 
   1   4 -10     2148.08     2231.73     66.46 o 
   2   4 -10      573.18      484.10     34.46 o 
   3   4 -10     1266.50     1170.15     47.82 o 
   4   4 -10     1766.74     1635.13     53.58 o 
   5   4 -10     3496.38     3569.90     88.32 o 
   6   4 -10     2780.01     2867.04     85.29 o 
   7   4 -10      258.45      200.02     29.58 o 
   8   4 -10       57.27       48.07     23.43 o 
   9   4 -10     3532.69     3606.60     96.97 o 
  10   4 -10      341.70      314.43     39.61 o 
  11   4 -10      741.50      879.03    117.28 o 
  12   4 -10     1557.16     1525.07    144.92 o 
  13   4 -10      135.22      153.22     75.03 o 
  14   4 -10      547.48      401.21    101.49 o 
 -11   5 -10      362.56      327.80     63.62 o 
 -10   5 -10       16.53       17.22     40.76 o 
  -9   5 -10      733.81      756.36     80.09 o 
  -8   5 -10      770.83      796.84     77.76 o 
  -7   5 -10      236.88      241.50     48.67 o 
  -6   5 -10        9.26       -4.77     20.78 o 
  -5   5 -10      532.60      439.10     41.55 o 
  -4   5 -10      438.77      386.63     36.93 o 
  -3   5 -10      298.57      256.45     30.60 o 
  -2   5 -10      354.27      284.22     30.84 o 
  -1   5 -10      639.99      590.09     33.06 o 
   0   5 -10     2633.98     2647.22     63.65 o 
   1   5 -10      133.23      104.89     22.59 o 
   2   5 -10      533.41      460.98     34.35 o 
   3   5 -10      293.49      309.48     30.03 o 
   4   5 -10     1426.21     1391.36     58.40 o 
   5   5 -10     1554.32     1635.22     79.70 o 
   6   5 -10      625.64      623.43     43.80 o 
   7   5 -10     1030.54      974.12     52.39 o 
   8   5 -10     4245.29     4618.54    108.46 o 
   9   5 -10      298.44      316.57     49.63 o 
  10   5 -10     3618.05     3705.63    133.88 o 
  11   5 -10      419.44      411.48     90.04 o 
  12   5 -10       40.47       28.04     59.23 o 
  13   5 -10      404.06      379.88     99.12 o 
  14   5 -10      154.12      204.16     90.82 o 
 -11   6 -10      390.38      452.94    108.20 o 
 -10   6 -10      309.01      297.75     85.69 o 
  -9   6 -10      180.47      188.63     51.98 o 
  -8   6 -10      416.76      328.73     57.26 o 
  -7   6 -10      244.69      202.05     47.28 o 
  -6   6 -10       77.91       48.18     25.61 o 
  -5   6 -10      448.33      429.68     42.88 o 
  -4   6 -10       97.93       64.83     23.92 o 
  -3   6 -10      266.71      273.81     35.40 o 
  -2   6 -10      176.14      144.77     26.95 o 
  -1   6 -10      202.85      143.23     22.25 o 
   0   6 -10     1614.01     1544.22     51.58 o 
   1   6 -10      602.30      515.71     38.62 o 
   2   6 -10      192.97      153.34     25.82 o 
   3   6 -10     1929.40     1951.53     63.62 o 
   4   6 -10       34.54       24.42     24.15 o 
   5   6 -10      493.16      441.21     50.82 o 
   6   6 -10      161.89      139.55     35.87 o 
   7   6 -10      123.61       84.70     32.72 o 
   8   6 -10      399.82      359.86     53.23 o 
   9   6 -10      655.27      639.12     66.39 o 
  10   6 -10      183.69      137.82     60.02 o 
  11   6 -10      132.74      106.25     44.39 o 
  12   6 -10      503.01      616.03    114.52 o 
  13   6 -10       13.63       -8.29     65.95 o 
  14   6 -10       74.16       -7.90     75.42 o 
 -10   7 -10       18.66        1.58     67.53 o 
  -9   7 -10      258.02      241.67     80.16 o 
  -8   7 -10       74.70       95.17     62.39 o 
  -7   7 -10      137.59      115.12     31.96 o 
  -6   7 -10       55.79       50.86     27.78 o 
  -5   7 -10      346.01      288.52     38.89 o 
  -4   7 -10      374.56      319.39     38.14 o 
  -3   7 -10      642.48      628.98     47.87 o 
  -2   7 -10       29.29       -3.63     18.71 o 
  -1   7 -10     1898.62     1813.33     58.10 o 
   0   7 -10      326.17      256.38     27.15 o 
   1   7 -10      757.69      727.70     38.14 o 
   2   7 -10      455.59      398.87     46.63 o 
   3   7 -10      150.90      129.71     34.13 o 
   4   7 -10      330.46      305.61     45.37 o 
   5   7 -10       20.91        4.18     24.23 o 
   6   7 -10      125.86       92.42     34.29 o 
   7   7 -10       52.40       50.87     32.79 o 
   8   7 -10      383.33      311.68     51.11 o 
   9   7 -10       17.12        6.03     31.65 o 
  10   7 -10      471.53      439.45     62.72 o 
  11   7 -10       65.61       69.82     43.84 o 
  12   7 -10      196.06      205.74     74.63 o 
  13   7 -10       26.14        4.74     69.50 o 
 -10   8 -10       28.58       35.54     65.55 o 
  -9   8 -10       78.57      124.79     71.08 o 
  -8   8 -10       38.99       33.96     58.84 o 
  -7   8 -10       31.57       40.69     37.67 o 
  -6   8 -10      168.37      152.51    102.47 o 
  -5   8 -10      115.84       91.59     36.27 o 
  -4   8 -10      369.73      342.03     54.69 o 
  -3   8 -10       24.65       32.58     28.48 o 
  -2   8 -10      681.73      654.20     59.72 o 
  -1   8 -10      179.12      163.01     28.76 o 
   0   8 -10      102.34       67.73     23.97 o 
   1   8 -10      606.92      545.91     45.43 o 
   2   8 -10      850.20      794.13     61.77 o 
   3   8 -10       64.42       48.57     29.04 o 
   4   8 -10      107.44       72.66     32.45 o 
   5   8 -10       17.12       11.12     26.93 o 
   6   8 -10      507.92      456.28     57.14 o 
   7   8 -10       65.78       17.83     30.85 o 
   8   8 -10      231.42      200.12     46.83 o 
   9   8 -10      157.63      100.52     43.88 o 
  10   8 -10       32.94       29.96     37.99 o 
  11   8 -10       65.02       54.21     45.65 o 
  12   8 -10        9.65       15.76     43.84 o 
  13   8 -10      109.69      137.82     82.53 o 
  -9   9 -10      104.74       86.88     75.82 o 
  -8   9 -10       30.98       -1.13     39.46 o 
  -7   9 -10       76.26       47.03     38.33 o 
  -6   9 -10       53.35       28.57     35.82 o 
  -5   9 -10       23.83      -11.05     30.60 o 
  -4   9 -10       85.95       95.40     36.14 o 
  -3   9 -10       21.67      -15.71     27.89 o 
  -2   9 -10       32.05       23.52     27.48 o 
  -1   9 -10      206.78      171.44     31.79 o 
   0   9 -10      243.13      172.83     31.53 o 
   1   9 -10      150.31      160.58     31.25 o 
   2   9 -10      224.82      163.45     38.61 o 
   3   9 -10       86.04       58.10     33.08 o 
   4   9 -10     1401.19     1363.75     82.30 o 
   5   9 -10      168.91      127.10     40.44 o 
   6   9 -10      145.15       71.61     43.04 o 
   7   9 -10      269.91      263.29     51.77 o 
   8   9 -10      356.07      348.09     57.60 o 
   9   9 -10      428.39      398.99     63.52 o 
  10   9 -10      121.09      105.43     46.61 o 
  11   9 -10       35.62       42.03     46.74 o 
  12   9 -10      227.37      174.73     57.91 o 
  -8  10 -10      210.62      192.89     56.97 o 
  -7  10 -10       78.74       64.21     42.09 o 
  -6  10 -10       82.04       40.02     41.10 o 
  -5  10 -10       11.35        1.25     33.26 o 
  -4  10 -10       75.28       37.72     45.02 o 
  -3  10 -10      194.48      173.06     50.55 o 
  -2  10 -10      533.32      540.40    104.45 o 
  -1  10 -10      834.36      728.81     70.64 o 
   0  10 -10       88.90       67.58     27.06 o 
   1  10 -10       75.83       66.26     25.64 o 
   2  10 -10      144.10      108.76     29.75 o 
   3  10 -10        4.92        2.86     28.20 o 
   4  10 -10      143.07      133.95     40.69 o 
   5  10 -10      835.24      826.48    138.41 o 
   6  10 -10      175.72      176.31     46.23 o 
   7  10 -10      195.65      175.16     48.99 o 
   8  10 -10      703.40      680.46     77.04 o 
   9  10 -10      395.39      388.43     64.39 o 
  10  10 -10        9.97       -6.11     42.11 o 
  11  10 -10       61.92       60.82     53.47 o 
  -8  11 -10      246.28      239.21     79.57 o 
  -7  11 -10       37.67       20.06     46.32 o 
  -6  11 -10       41.74       15.61     39.92 o 
  -5  11 -10       47.09       37.79     40.36 o 
  -4  11 -10      104.83      101.34     42.34 o 
  -3  11 -10      175.28      120.04     41.59 o 
  -2  11 -10       20.90       21.15     34.16 o 
  -1  11 -10      384.00      326.03     55.15 o 
   0  11 -10      849.44      836.24     74.71 o 
   1  11 -10      136.75      115.04     40.57 o 
   2  11 -10      226.57      206.19     37.22 o 
   3  11 -10      675.52      652.89     68.85 o 
   4  11 -10      482.41      455.70     61.51 o 
   5  11 -10      804.22      767.01     77.03 o 
   6  11 -10      121.17       99.94     43.43 o 
   7  11 -10       86.58       64.06     42.81 o 
   8  11 -10       70.37       46.92     44.09 o 
   9  11 -10      133.28       80.51     48.83 o 
  10  11 -10      171.84      137.23     56.09 o 
  -7  12 -10      288.91      193.76     60.81 o 
  -6  12 -10       35.88       47.53     44.86 o 
  -5  12 -10       63.31       49.96     43.24 o 
  -4  12 -10      107.80       87.82     43.45 o 
  -3  12 -10      680.49      754.84     80.11 o 
  -2  12 -10     1323.24     1243.29     90.82 o 
  -1  12 -10      145.66      106.64     41.74 o 
   0  12 -10       39.13       42.26     38.98 o 
   1  12 -10      664.79      724.31     77.76 o 
   2  12 -10      700.33      813.64     81.78 o 
   3  12 -10      438.32      495.88     67.24 o 
   4  12 -10     1573.73     1548.75     98.49 o 
   5  12 -10      128.84      199.05     53.61 o 
   6  12 -10      114.18       64.87     45.34 o 
   7  12 -10       14.81       39.92     43.12 o 
   8  12 -10      208.62      236.76     61.46 o 
   9  12 -10       30.39       11.18     50.35 o 
  -5  13 -10       27.62       25.14     45.53 o 
  -4  13 -10       52.12       67.69     44.86 o 
  -3  13 -10      370.52      307.67     61.85 o 
  -2  13 -10       24.92      -15.00     37.04 o 
  -1  13 -10     1495.35     1484.55    103.68 o 
   0  13 -10      457.56      461.05     69.19 o 
   1  13 -10      419.46      375.45     70.88 o 
   2  13 -10      359.62      389.14     65.11 o 
   3  13 -10      813.15      828.88    125.97 o 
   4  13 -10       40.49       55.68     62.79 o 
   5  13 -10      884.77      940.08     91.73 o 
   6  13 -10       27.99       33.15     46.76 o 
   7  13 -10      210.29      187.28     58.25 o 
   8  13 -10       25.90       12.44     49.70 o 
  -4  14 -10      124.85      110.68     51.56 o 
  -3  14 -10       54.59       57.92     48.62 o 
  -2  14 -10     1227.58     1273.32    105.24 o 
  -1  14 -10      241.37      253.33     60.82 o 
   0  14 -10      102.86      114.07     48.58 o 
   1  14 -10      115.32       94.90     57.65 o 
   2  14 -10      336.00      304.85     62.57 o 
   3  14 -10      962.85      929.97    137.82 o 
   4  14 -10      829.24      832.82    133.47 o 
   5  14 -10       22.28      122.42     77.79 o 
   6  14 -10      600.22      725.02    130.31 o 
   0  15 -10       80.26      105.03     55.66 o 
   1  15 -10      117.94       60.73     50.55 o 
   2  15 -10      552.83      468.74    112.15 o 
   3  15 -10      319.13      281.16     95.17 o 
 -13   1  -9      133.54      133.43     58.74 o 
 -12   1  -9       47.81       14.01     47.05 o 
 -11   1  -9       42.53       11.34     40.90 o 
 -10   1  -9       82.55       52.95     39.07 o 
  -9   1  -9      137.14      119.03     39.64 o 
  -8   1  -9      477.42      613.01     64.36 o 
  -7   1  -9      228.14      200.39     40.07 o 
  -6   1  -9       29.27       10.00     25.41 o 
  -5   1  -9       18.34       11.61     14.39 o 
  -4   1  -9      359.76      361.69     29.22 o 
  -3   1  -9      776.98      764.70     32.99 o 
  -2   1  -9      321.03      300.46     22.51 o 
  -1   1  -9     1770.87     1621.22     66.88 o 
   0   1  -9     1196.42     1172.11     55.13 o 
   1   1  -9      457.68      392.24     28.04 o 
   2   1  -9     1113.94     1007.01     35.54 o 
   3   1  -9     1421.53     1536.84     42.57 o 
   4   1  -9      313.07      240.47     20.54 o 
   5   1  -9      720.03      625.89     28.65 o 
   6   1  -9       37.16       19.89     12.73 o 
   7   1  -9      605.26      521.23     27.65 o 
   8   1  -9      329.02      310.60     31.42 o 
   9   1  -9      655.82      663.16     59.96 o 
  10   1  -9      338.81      345.03     48.50 o 
  11   1  -9      169.56      130.45     39.30 o 
  12   1  -9      538.46      536.65     64.16 o 
  13   1  -9       58.95       22.97     39.46 o 
  14   1  -9       36.01       24.88     59.23 o 
  15   1  -9       70.11      101.49     79.37 o 
 -13   2  -9      299.99      279.12     69.65 o 
 -12   2  -9      181.11      217.39     58.26 o 
 -11   2  -9      379.69      411.36     67.53 o 
 -10   2  -9      351.88      362.31     58.75 o 
  -9   2  -9      191.66      175.00     44.30 o 
  -8   2  -9      545.99      579.85     63.66 o 
  -7   2  -9       55.10       37.53     30.27 o 
  -6   2  -9       83.47       43.82     19.60 o 
  -5   2  -9        5.70       -7.02     14.75 o 
  -4   2  -9       89.96       57.54     16.99 o 
  -3   2  -9     1319.72     1296.69     46.06 o 
  -2   2  -9     1420.42     1397.13     46.17 o 
  -1   2  -9       58.34       27.66     12.94 o 
   0   2  -9     2931.12     2730.58     68.74 o 
   1   2  -9     2040.36     2035.30     57.77 o 
   2   2  -9      402.12      421.91     28.51 o 
   3   2  -9     1838.81     1799.16     46.28 o 
   4   2  -9      886.06      820.40     32.33 o 
   5   2  -9       15.04        2.19     10.80 o 
   6   2  -9      876.72      734.92     29.84 o 
   7   2  -9     1051.19      987.88     46.75 o 
   8   2  -9     1126.81     1100.86     51.11 o 
   9   2  -9     1878.83     1841.36     66.32 o 
  10   2  -9      510.01      527.73     56.30 o 
  11   2  -9       97.87       86.26     36.71 o 
  12   2  -9      656.50      705.24     71.50 o 
  13   2  -9      102.55       97.54     71.48 o 
  14   2  -9      408.02      398.44     97.14 o 
  15   2  -9       54.60       28.43     72.26 o 
 -13   3  -9       20.81       27.25     67.53 o 
 -12   3  -9      350.63      283.22     65.18 o 
 -11   3  -9      144.69      122.51     48.65 o 
 -10   3  -9        7.00       -4.58     35.04 o 
  -9   3  -9      492.83      593.79     67.94 o 
  -8   3  -9      627.11      614.80     66.19 o 
  -7   3  -9     1630.77     1576.18     88.35 o 
  -6   3  -9       69.11       37.91     19.26 o 
  -5   3  -9      180.98      106.07     21.87 o 
  -4   3  -9      384.82      354.68     31.23 o 
  -3   3  -9      260.61      228.98     29.49 o 
  -2   3  -9     1363.43     1262.36     47.24 o 
  -1   3  -9      575.03      536.00     31.56 o 
   0   3  -9      377.90      345.74     29.04 o 
   1   3  -9      496.54      410.67     30.33 o 
   2   3  -9     2061.05     1943.08     56.40 o 
   3   3  -9      236.54      195.05     19.76 o 
   4   3  -9      867.70      859.78     32.67 o 
   5   3  -9      278.80      205.60     19.32 o 
   6   3  -9      195.95      200.25     26.31 o 
   7   3  -9      676.45      684.07     41.20 o 
   8   3  -9     2595.50     2618.87    136.72 o 
   9   3  -9       54.04       20.26     20.33 o 
  10   3  -9      997.69      977.91     54.47 o 
  11   3  -9      667.33      658.71     65.33 o 
  12   3  -9       82.17       41.46     56.07 o 
  13   3  -9      244.77      339.61     89.64 o 
  14   3  -9       96.82      100.30     70.69 o 
  15   3  -9      398.66      417.00    108.59 o 
 -12   4  -9      343.12      353.43     65.15 o 
 -11   4  -9      218.86      232.71     55.56 o 
 -10   4  -9      943.78      963.77     84.78 o 
  -9   4  -9      478.62      455.28     84.90 o 
  -8   4  -9      887.91      822.83     70.76 o 
  -7   4  -9      916.82      965.11     54.03 o 
  -6   4  -9     2725.93     2761.04     83.32 o 
  -5   4  -9      979.61      942.24     48.35 o 
  -4   4  -9     5001.15     5053.49    102.73 o 
  -3   4  -9     1554.52     1450.71     54.12 o 
  -2   4  -9     3221.97     3158.04     76.71 o 
  -1   4  -9      648.00      590.08     30.59 o 
   0   4  -9     2744.12     2625.06     58.77 o 
   1   4  -9      107.81       48.72     16.74 o 
   2   4  -9      115.59       69.75     18.15 o 
   3   4  -9      562.45      453.32     40.30 o 
   4   4  -9     3264.34     3376.56     61.85 o 
   5   4  -9      320.12      280.55     21.51 o 
   6   4  -9     2527.09     2594.35     74.32 o 
   7   4  -9      661.02      678.99     42.04 o 
   8   4  -9      893.99      789.31     46.27 o 
   9   4  -9      782.17      679.28     46.42 o 
  10   4  -9        8.22       10.94     22.54 o 
  11   4  -9     1001.52      971.83    111.75 o 
  12   4  -9       71.99       22.51     51.34 o 
  13   4  -9      554.28      519.68    101.49 o 
  14   4  -9       96.27       33.57     73.84 o 
  15   4  -9      124.36       96.35     81.35 o 
 -11   5  -9      954.66      987.59     95.42 o 
 -10   5  -9       37.71       19.68     40.09 o 
  -9   5  -9      583.20      549.93     67.56 o 
  -8   5  -9      680.82      586.54     51.18 o 
  -7   5  -9     1815.44     1798.04     74.00 o 
  -6   5  -9     1109.29     1087.82     56.48 o 
  -5   5  -9      378.46      279.74     33.05 o 
  -4   5  -9     3400.50     3482.79    103.26 o 
  -3   5  -9     2030.68     1967.84     65.40 o 
  -2   5  -9        1.62       -4.90     14.37 o 
  -1   5  -9     4929.32     5007.19     84.24 o 
   0   5  -9      244.02      221.86     22.81 o 
   1   5  -9      977.72      954.90     38.00 o 
   2   5  -9     1533.13     1445.73     69.26 o 
   3   5  -9      867.03      793.69     45.60 o 
   4   5  -9     1182.98     1086.37     59.48 o 
   5   5  -9     1300.32     1281.02     68.83 o 
   6   5  -9      573.68      540.63     39.88 o 
   7   5  -9     7716.37     7989.83    165.21 o 
   8   5  -9      661.40      644.30     44.68 o 
   9   5  -9      343.74      262.21     45.68 o 
  10   5  -9     1283.89     1262.67     80.50 o 
  11   5  -9      168.91      119.65     41.66 o 
  12   5  -9     1237.50     1328.81    137.42 o 
  13   5  -9      334.12      320.65     88.85 o 
  14   5  -9      118.91       88.85     72.66 o 
 -11   6  -9       52.88       13.43     66.74 o 
 -10   6  -9      844.28      945.76    122.02 o 
  -9   6  -9       29.82       14.02     38.95 o 
  -8   6  -9      422.65      374.45     44.09 o 
  -7   6  -9     1245.67     1189.13     63.56 o 
  -6   6  -9      841.87      758.46     51.54 o 
  -5   6  -9     4133.57     4320.96    107.46 o 
  -4   6  -9      314.11      280.26     33.68 o 
  -3   6  -9       25.21       18.23     18.19 o 
  -2   6  -9     3259.54     3508.80     89.47 o 
  -1   6  -9       90.82       51.13     16.23 o 
   0   6  -9      224.43      204.61     22.84 o 
   1   6  -9      292.68      243.20     24.32 o 
   2   6  -9      262.42      216.42     26.42 o 
   3   6  -9     3853.32     3920.37    116.17 o 
   4   6  -9      277.15      212.69     35.86 o 
   5   6  -9      224.60      174.02     34.61 o 
   6   6  -9     9623.79     9979.07    196.47 o 
   7   6  -9       45.91       43.52     21.73 o 
   8   6  -9     5870.38     5629.00    155.73 o 
   9   6  -9     1025.45     1040.51     75.11 o 
  10   6  -9       79.72       89.33     37.94 o 
  11   6  -9      619.66      554.82     68.36 o 
  12   6  -9      149.74      106.62     61.21 o 
  13   6  -9      112.83      134.66     74.63 o 
  14   6  -9      237.44      253.12     94.38 o 
 -10   7  -9      153.86      141.77     72.66 o 
  -9   7  -9      845.84     1001.84    116.10 o 
  -8   7  -9      669.18      726.08     70.01 o 
  -7   7  -9     1090.22     1167.08     77.87 o 
  -6   7  -9     2455.83     2599.22     90.89 o 
  -5   7  -9      167.75      121.99     28.54 o 
  -4   7  -9     1159.58     1149.66     58.65 o 
  -3   7  -9     1220.83     1241.06     58.55 o 
  -2   7  -9      262.42      255.25     32.14 o 
  -1   7  -9       89.24       57.15     17.76 o 
   0   7  -9      124.73       85.66     21.93 o 
   1   7  -9     2598.22     2621.63     77.05 o 
   2   7  -9     4936.77     5311.91    136.68 o 
   3   7  -9      698.70      680.22     66.34 o 
   4   7  -9     4700.42     4870.67    213.44 o 
   5   7  -9     2486.42     2317.89     97.16 o 
   6   7  -9      193.79      165.18     37.56 o 
   7   7  -9     5533.25     5730.52    159.71 o 
   8   7  -9      102.16       75.93     34.26 o 
   9   7  -9     1087.71     1026.69     76.60 o 
  10   7  -9     1025.32      980.99     77.69 o 
  11   7  -9       90.10       41.24     39.77 o 
  12   7  -9      780.23      749.96    122.42 o 
  13   7  -9       49.82        9.08     64.37 o 
  -9   8  -9       12.30       -5.81     36.94 o 
  -8   8  -9      291.64      333.00     54.27 o 
  -7   8  -9      958.50      950.91     73.97 o 
  -6   8  -9      222.50      154.10     45.41 o 
  -5   8  -9     2217.63     2322.53    103.74 o 
  -4   8  -9      465.76      435.70     53.12 o 
  -3   8  -9     1119.06     1088.04     70.88 o 
  -2   8  -9      255.46      181.13     37.04 o 
  -1   8  -9      810.65      787.37     46.02 o 
   0   8  -9      480.63      449.74     39.82 o 
   1   8  -9     1618.93     1612.51     64.57 o 
   2   8  -9      489.46      509.13     42.41 o 
   3   8  -9     2023.02     1995.39    105.44 o 
   4   8  -9     1415.82     1359.33     97.14 o 
   5   8  -9      179.87      189.59     39.45 o 
   6   8  -9     3691.12     3990.18    135.54 o 
   7   8  -9       30.82       30.52     32.25 o 
   8   8  -9     3025.46     3074.24    126.64 o 
   9   8  -9     1268.37     1316.42     89.75 o 
  10   8  -9      140.62      108.17     44.46 o 
  11   8  -9      256.07      255.13     57.57 o 
  12   8  -9      121.13      101.11     50.68 o 
  13   8  -9      137.95      129.92     78.19 o 
  -9   9  -9     1170.97     1083.00     90.63 o 
  -8   9  -9      475.01      381.05     58.91 o 
  -7   9  -9      126.52       95.83     39.81 o 
  -6   9  -9     1344.81     1218.01     82.76 o 
  -5   9  -9      114.70       76.52     36.49 o 
  -4   9  -9     1035.80     1055.92     73.48 o 
  -3   9  -9      830.90      864.36     66.28 o 
  -2   9  -9     2117.69     1948.36     94.08 o 
  -1   9  -9     3605.70     3760.40     97.05 o 
   0   9  -9      396.51      337.05     37.17 o 
   1   9  -9     1297.16     1233.26     59.74 o 
   2   9  -9     6008.08     6512.44    185.57 o 
   3   9  -9      789.54      753.79     61.12 o 
   4   9  -9      272.84      261.25     45.03 o 
   5   9  -9      775.72      787.13     68.25 o 
   6   9  -9       22.40        5.18     29.54 o 
   7   9  -9     1694.35     1611.36     98.13 o 
   8   9  -9      152.79       69.75     39.63 o 
   9   9  -9      971.24      967.20     81.67 o 
  10   9  -9      511.32      556.16    120.24 o 
  11   9  -9      177.69      204.62     58.67 o 
  12   9  -9      569.63      582.70     81.45 o 
  -9  10  -9       29.08      -35.94     60.02 o 
  -8  10  -9      821.15      881.08     86.50 o 
  -7  10  -9      645.94      631.24     86.09 o 
  -6  10  -9      302.56      264.50     52.50 o 
  -5  10  -9     2130.77     2195.58    132.09 o 
  -4  10  -9     1440.87     1358.62     85.99 o 
  -3  10  -9      518.07      537.04     61.08 o 
  -2  10  -9     2511.12     2682.36    115.63 o 
  -1  10  -9      353.33      330.85     50.26 o 
   0  10  -9     1634.87     1668.69     69.32 o 
   1  10  -9     1384.22     1531.04     68.72 o 
   2  10  -9       44.40       40.83     24.97 o 
   3  10  -9      893.59      868.94     67.68 o 
   4  10  -9      846.32      791.99     68.69 o 
   5  10  -9      431.22      419.17     57.08 o 
   6  10  -9     1026.84     1045.70     80.95 o 
   7  10  -9       72.55       33.20     36.58 o 
   8  10  -9     3612.41     3887.25    175.92 o 
   9  10  -9      332.13      283.76     59.88 o 
  10  10  -9      653.87      641.17     78.15 o 
  11  10  -9      498.96      481.72     74.05 o 
  12  10  -9      134.42       87.58     54.58 o 
  -9  11  -9      684.74      678.42    122.02 o 
  -8  11  -9       94.99       83.32     62.39 o 
  -7  11  -9      694.74      551.75     72.50 o 
  -6  11  -9      729.10      702.81     77.70 o 
  -5  11  -9       81.12      126.51     46.00 o 
  -4  11  -9      244.29      242.90     62.39 o 
  -3  11  -9     1026.52     1007.59     79.57 o 
  -2  11  -9      119.95      136.22     41.34 o 
  -1  11  -9      921.03      924.29     74.78 o 
   0  11  -9      486.71      490.42     62.11 o 
   1  11  -9      580.85      616.65     51.58 o 
   2  11  -9     1125.39     1230.23     66.48 o 
   3  11  -9      228.07      158.99     40.79 o 
   4  11  -9       13.82       -2.71     32.64 o 
   5  11  -9      826.49      849.61     74.68 o 
   6  11  -9      156.60      120.75     43.52 o 
   7  11  -9     1082.54     1089.43     87.64 o 
   8  11  -9      285.90      275.14     58.22 o 
   9  11  -9      715.46      653.17     80.49 o 
  10  11  -9      970.61      976.07     99.23 o 
  11  11  -9       45.59       -0.23     52.08 o 
  -8  12  -9      707.85      669.73    127.15 o 
  -7  12  -9      259.89      242.45     58.92 o 
  -6  12  -9      327.38      284.79     60.99 o 
  -5  12  -9      614.70      670.11     77.97 o 
  -4  12  -9       75.82       33.75     36.26 o 
  -3  12  -9      130.44       84.69     41.61 o 
  -2  12  -9      932.61      924.32     80.43 o 
  -1  12  -9      139.13       87.81     42.03 o 
   0  12  -9      695.18      734.01     76.45 o 
   1  12  -9      372.05      354.12     55.99 o 
   2  12  -9      218.26      236.34     51.73 o 
   3  12  -9      208.25      137.58     43.41 o 
   4  12  -9      615.40      581.20     68.50 o 
   5  12  -9      716.49      651.05     75.24 o 
   6  12  -9     2055.04     2137.97    117.36 o 
   7  12  -9       67.17       46.20     43.57 o 
   8  12  -9      827.87      905.36     92.13 o 
   9  12  -9     1065.52      981.42     96.90 o 
  10  12  -9       49.74       34.67     49.52 o 
  -6  13  -9      161.54      154.16     54.35 o 
  -5  13  -9       40.81       60.10     46.29 o 
  -4  13  -9      285.14      306.69     61.38 o 
  -3  13  -9      235.66      202.99     54.15 o 
  -2  13  -9       67.16       54.57     41.13 o 
  -1  13  -9      596.87      737.43     81.33 o 
   0  13  -9       48.76       61.21     39.46 o 
   1  13  -9      981.08     1009.48     90.82 o 
   2  13  -9      375.24      362.92     62.86 o 
   3  13  -9      198.94      281.56     84.11 o 
   4  13  -9      351.44      294.59     86.09 o 
   5  13  -9     1328.00     1405.63    100.63 o 
   6  13  -9       26.00       -9.56     41.33 o 
   7  13  -9       20.59       33.84     46.77 o 
   8  13  -9      121.03       80.92     52.35 o 
   9  13  -9      279.98      237.35     65.47 o 
  -5  14  -9      321.74      348.18     71.24 o 
  -4  14  -9      273.04      193.97     58.44 o 
  -3  14  -9       45.84       33.42     45.50 o 
  -2  14  -9      608.83      656.35     81.63 o 
  -1  14  -9      164.38      145.68     52.75 o 
   0  14  -9       23.98        9.10     39.36 o 
   1  14  -9      164.02      128.64     49.42 o 
   2  14  -9      876.82      971.51     91.67 o 
   3  14  -9      321.17      301.70     88.06 o 
   4  14  -9      539.48      729.76    122.42 o 
   5  14  -9      304.57      316.31     93.98 o 
   6  14  -9      423.93      349.11     69.17 o 
   7  14  -9      338.53      283.66     66.85 o 
  -2  15  -9       80.89       74.15     51.08 o 
  -1  15  -9      113.48       70.92     49.88 o 
   0  15  -9      161.12      138.03     56.11 o 
   1  15  -9       75.11       90.86     51.70 o 
   2  15  -9      124.39       84.68     49.70 o 
   3  15  -9       97.54       99.12     74.63 o 
   4  15  -9      357.71      368.04    104.25 o 
 -12   0  -8      515.30      576.54    105.44 o 
 -11   0  -8      318.06      341.19     84.11 o 
 -10   0  -8     1201.37     1310.25    124.00 o 
  -9   0  -8      120.68      124.79     56.47 o 
  -8   0  -8     1509.70     1447.27    117.68 o 
  -7   0  -8      659.97      666.58     86.09 o 
  -6   0  -8      519.39      443.48     35.80 o 
  -5   0  -8     2493.75     2415.70     65.43 o 
  -4   0  -8     6506.26     6712.72     94.54 o 
  -3   0  -8     6176.54     6357.54     81.55 o 
  -2   0  -8      333.55      318.68     47.39 o 
  -1   0  -8      692.95      640.12     58.44 o 
   0   0  -8    26488.96    29109.75    349.08 o 
   1   0  -8    14203.50    15410.17    319.07 o 
   2   0  -8     8025.24     7947.35    126.38 o 
   3   0  -8     5618.62     5646.47    105.76 o 
   4   0  -8     2192.43     2139.20     65.28 o 
   5   0  -8     4646.59     4689.49     95.73 o 
   6   0  -8     2353.24     2263.67     88.26 o 
   7   0  -8     2851.01     2791.41     78.98 o 
   8   0  -8     1426.88     1280.45     55.55 o 
   9   0  -8       50.49       35.15     36.33 o 
  10   0  -8     3942.17     4179.92    182.83 o 
  11   0  -8     1666.98     1718.17    127.15 o 
  12   0  -8     1554.82     1594.17    131.89 o 
  13   0  -8     2627.99     2971.16    179.68 o 
  14   0  -8     1310.97     1472.94    139.00 o 
 -13   1  -8       71.25       63.47     52.59 o 
 -12   1  -8      280.15      264.37     59.80 o 
 -11   1  -8      343.48      359.67     59.84 o 
 -10   1  -8      437.91      511.99     64.59 o 
  -9   1  -8     1719.59     1839.88     97.59 o 
  -8   1  -8      310.07      275.97     45.34 o 
  -7   1  -8     1666.04     1590.26    112.15 o 
  -6   1  -8     1255.70     1141.11     73.59 o 
  -5   1  -8      857.95      824.62     27.89 o 
  -4   1  -8     6480.71     6538.01     94.11 o 
  -3   1  -8     1376.34     1396.57     44.64 o 
  -2   1  -8     1137.75     1030.25     34.88 o 
  -1   1  -8     5823.34     5293.86    204.55 o 
   0   1  -8     3013.10     3179.78     69.50 o 
   1   1  -8     4239.99     3858.47     72.95 o 
   2   1  -8     8432.74     8687.82    116.84 o 
   3   1  -8     1309.48     1172.53     34.46 o 
   4   1  -8     3415.11     3289.01     56.59 o 
   5   1  -8      936.26      792.64     29.36 o 
   6   1  -8     4476.63     4567.73     66.12 o 
   7   1  -8     8237.76     8465.16     90.46 o 
   8   1  -8      234.28      169.90     25.14 o 
   9   1  -8     2822.48     2739.52     74.67 o 
  10   1  -8      444.26      459.40     53.12 o 
  11   1  -8      594.76      611.67     61.28 o 
  12   1  -8     1451.39     1530.03     89.47 o 
  13   1  -8      949.65     1070.58     83.10 o 
  14   1  -8      379.33      369.62     93.98 o 
  15   1  -8     1438.76     1794.78    169.01 o 
 -13   2  -8      598.97      796.90     91.97 o 
 -12   2  -8       74.64       65.40     46.31 o 
 -11   2  -8      412.63      389.59     62.68 o 
 -10   2  -8     1121.59     1124.66    111.95 o 
  -9   2  -8      134.12      107.50     38.02 o 
  -8   2  -8     4348.17     4605.38    144.93 o 
  -7   2  -8     1001.59     1003.21     50.44 o 
  -6   2  -8      445.58      374.15     32.34 o 
  -5   2  -8     2954.97     2876.99     71.55 o 
  -4   2  -8     1644.16     1752.65     53.70 o 
  -3   2  -8     4947.32     4818.94     82.81 o 
  -2   2  -8     7306.15     7113.62     96.68 o 
  -1   2  -8        6.36       10.44     10.56 o 
   0   2  -8     3699.40     3543.49     72.82 o 
   2   2  -8       12.02       22.31     10.74 o 
   3   2  -8     3803.35     3515.99     59.37 o 
   4   2  -8     5042.92     5327.78     90.06 o 
   5   2  -8     2643.19     2410.92     47.46 o 
   6   2  -8     3129.27     2984.25     83.73 o 
   7   2  -8      416.02      351.55     31.40 o 
   8   2  -8     3296.59     3323.20     81.29 o 
   9   2  -8     1786.39     1832.78     64.23 o 
  10   2  -8     1792.89     1767.34     86.30 o 
  11   2  -8     3363.42     3411.92    121.71 o 
  12   2  -8      422.89      375.95     55.14 o 
  13   2  -8      418.40      499.93     99.12 o 
  14   2  -8     1171.26     1263.65    135.45 o 
  15   2  -8       50.15       32.38     65.55 o 
 -13   3  -8       34.90       28.43     68.71 o 
 -12   3  -8      148.30      162.30     53.61 o 
 -11   3  -8      142.09      158.94     50.94 o 
 -10   3  -8     1116.96     1138.43     84.19 o 
  -9   3  -8     4444.85     4590.09    150.61 o 
  -8   3  -8       10.45       22.65     21.25 o 
  -7   3  -8     4975.42     5218.99    111.24 o 
  -6   3  -8     1214.75     1105.65     53.90 o 
  -5   3  -8      581.92      525.38     35.34 o 
  -4   3  -8     1275.15     1232.84     48.77 o 
  -3   3  -8     3546.12     3626.21     76.32 o 
  -2   3  -8       92.23       99.52     18.41 o 
  -1   3  -8      501.94      370.12     23.24 o 
   0   3  -8     1722.08     1626.36     42.52 o 
   1   3  -8     1792.13     1690.40     50.47 o 
   2   3  -8      107.88       81.65     16.92 o 
   3   3  -8     2114.56     2097.14     46.81 o 
   4   3  -8     7074.83     6911.10     97.35 o 
   5   3  -8     3619.02     3563.71     80.60 o 
   6   3  -8     2044.39     1871.10     59.43 o 
   7   3  -8     4394.22     4429.80     92.66 o 
   8   3  -8     2434.37     2439.55     96.04 o 
   9   3  -8      227.91      182.39     29.16 o 
  10   3  -8     1214.95     1110.97     55.08 o 
  11   3  -8      312.87      322.89     48.34 o 
  12   3  -8      980.76      958.00    110.57 o 
  13   3  -8      212.89      251.55     75.82 o 
  14   3  -8       84.50       92.01     65.95 o 
  15   3  -8      301.32      281.56     88.85 o 
 -11   4  -8      404.40      509.96     70.95 o 
 -10   4  -8      414.28      432.96     61.72 o 
  -9   4  -8      185.29      179.09     34.23 o 
  -8   4  -8     4272.56     4163.37    108.55 o 
  -7   4  -8      638.26      575.41     45.31 o 
  -6   4  -8      489.59      434.30     38.42 o 
  -5   4  -8      774.00      836.23     45.30 o 
  -4   4  -8      471.86      434.81     34.04 o 
  -3   4  -8      865.56      768.05     39.50 o 
  -2   4  -8     3016.63     2910.85     72.11 o 
  -1   4  -8      162.69      133.18     17.18 o 
   0   4  -8     3399.94     3204.45     61.07 o 
   1   4  -8     1460.71     1462.47     49.13 o 
   2   4  -8     4138.62     4020.76     84.42 o 
   3   4  -8      451.35      357.23     26.48 o 
   4   4  -8      360.67      318.67     21.64 o 
   5   4  -8     3384.97     3578.32     53.62 o 
   6   4  -8     3430.86     3548.66     82.39 o 
   7   4  -8       32.63       22.44     17.86 o 
   8   4  -8      210.01      150.53     25.53 o 
   9   4  -8      275.84      271.30     33.23 o 
  10   4  -8      985.16      906.54     65.72 o 
  11   4  -8      155.25      142.52     40.85 o 
  12   4  -8      114.85      135.84     61.60 o 
  13   4  -8      277.86      280.77     81.35 o 
  14   4  -8      321.51      282.35     89.64 o 
  15   4  -8      516.39      527.57    112.94 o 
 -11   5  -8       61.74       72.66     63.58 o 
 -10   5  -8      653.21      658.25     71.76 o 
  -9   5  -8      879.15      854.80     57.59 o 
  -8   5  -8      563.81      504.99     47.33 o 
  -7   5  -8     3901.87     3963.04    103.17 o 
  -6   5  -8       72.72       44.29     21.66 o 
  -5   5  -8       76.15       58.65     21.19 o 
  -4   5  -8     1659.01     1632.10     60.80 o 
  -3   5  -8     3041.14     3026.48    109.45 o 
  -2   5  -8      588.50      550.86     35.39 o 
  -1   5  -8     3819.19     3965.25     78.37 o 
   0   5  -8     2380.37     2468.25     56.67 o 
   1   5  -8     5472.29     5766.52     97.86 o 
   2   5  -8      417.01      406.66     29.42 o 
   3   5  -8       45.16       30.97     14.75 o 
   4   5  -8     2039.10     1824.02     76.79 o 
   5   5  -8      878.20      858.71     43.08 o 
   6   5  -8      137.11      120.60     23.46 o 
   7   5  -8     1796.05     2025.94     66.59 o 
   8   5  -8      592.41      535.72     40.23 o 
   9   5  -8      266.94      279.51     57.85 o 
  10   5  -8      253.49      197.93     42.43 o 
  11   5  -8     1651.66     1669.76     93.31 o 
  12   5  -8      394.18      378.70     90.04 o 
  13   5  -8      173.41      208.50     77.00 o 
  14   5  -8       33.24       76.21     71.87 o 
 -10   6  -8       50.88       20.53     53.31 o 
  -9   6  -8       31.59       17.81     31.11 o 
  -8   6  -8        4.85       -8.35     21.60 o 
  -7   6  -8      114.49       85.16     26.68 o 
  -6   6  -8     1316.38     1236.95     60.34 o 
  -5   6  -8      124.17      115.18     25.32 o 
  -4   6  -8      181.76      150.16     26.55 o 
  -3   6  -8      198.64      188.35     27.02 o 
  -2   6  -8     1628.72     1594.01     59.16 o 
  -1   6  -8      416.11      426.86     28.63 o 
   0   6  -8     1208.97     1188.13     42.11 o 
   1   6  -8     2575.84     2742.18     91.58 o 
   2   6  -8      383.22      356.73     45.41 o 
   3   6  -8     1220.71     1122.64     75.23 o 
   4   6  -8      657.16      646.49     50.37 o 
   5   6  -8      143.30       80.76     26.65 o 
   6   6  -8      121.06       95.88     29.90 o 
   7   6  -8      172.11      154.85     26.46 o 
   8   6  -8      177.06      173.73     35.71 o 
   9   6  -8       53.76       60.42     32.39 o 
  10   6  -8     1441.17     1412.07     87.48 o 
  11   6  -8     1734.08     1813.98    100.25 o 
  12   6  -8       58.19       39.64     41.55 o 
  13   6  -8      123.38      196.66     80.16 o 
  14   6  -8      284.94      289.06     93.59 o 
 -10   7  -8       55.04       50.92     38.95 o 
  -9   7  -8       19.48       19.17     33.79 o 
  -8   7  -8      210.78      181.36     52.92 o 
  -7   7  -8       43.94       22.11     31.13 o 
  -6   7  -8      409.12      334.91     46.94 o 
  -5   7  -8     1553.95     1652.65     82.82 o 
  -4   7  -8      364.34      292.95     42.81 o 
  -3   7  -8      451.62      492.90     50.35 o 
  -2   7  -8     1200.61     1103.97     49.06 o 
  -1   7  -8      254.09      243.15     29.01 o 
   0   7  -8      323.73      299.09     30.83 o 
   1   7  -8     3570.33     3766.03     88.78 o 
   2   7  -8      702.85      714.43     42.40 o 
   3   7  -8      594.41      709.94     53.30 o 
   4   7  -8      116.47       86.93     28.90 o 
   5   7  -8      440.61      412.77     46.94 o 
   6   7  -8       77.56       51.34     28.74 o 
   7   7  -8      891.23      886.93     66.31 o 
   8   7  -8       48.89       32.68     30.12 o 
   9   7  -8        4.56       -5.39     28.74 o 
  10   7  -8      215.59      145.15     43.06 o 
  11   7  -8        2.98       11.80     34.72 o 
  12   7  -8      181.79      166.68     52.07 o 
  13   7  -8       42.94       25.27     63.58 o 
  14   7  -8      112.94      100.70     79.37 o 
 -10   8  -8       50.97       30.01     57.26 o 
  -9   8  -8       73.62       94.97     38.52 o 
  -8   8  -8       13.10       -3.89     31.97 o 
  -7   8  -8       47.68       22.04     33.20 o 
  -6   8  -8      185.88      152.25     38.89 o 
  -5   8  -8       78.37       41.50     29.41 o 
  -4   8  -8      497.04      531.68     56.61 o 
  -3   8  -8       51.60       34.84     25.32 o 
  -2   8  -8      692.56      646.22     41.24 o 
  -1   8  -8       59.58       50.21     20.56 o 
   0   8  -8      408.01      430.29     37.19 o 
   1   8  -8      660.50      712.46     44.17 o 
   2   8  -8        6.86        0.30     17.45 o 
   3   8  -8      209.82      192.19     36.40 o 
   4   8  -8      269.58      242.04     39.98 o 
   5   8  -8      192.80      146.51     36.18 o 
   6   8  -8      687.67      677.16     61.57 o 
   7   8  -8      172.71      132.01     38.10 o 
   8   8  -8      291.57      264.00     48.72 o 
   9   8  -8      579.23      503.18     62.95 o 
  10   8  -8      524.32      484.35     65.11 o 
  11   8  -8      210.06      195.33     51.51 o 
  12   8  -8      311.72      223.25     55.92 o 
  13   8  -8       19.61       13.03     65.55 o 
 -10   9  -8       84.43       66.34     65.55 o 
  -9   9  -8       13.69      -14.61     46.60 o 
  -8   9  -8      575.80      623.66    118.27 o 
  -7   9  -8       52.71       49.54     36.52 o 
  -6   9  -8      329.28      253.44     71.28 o 
  -5   9  -8      143.62      133.26     38.34 o 
  -4   9  -8       97.66       73.85     33.19 o 
  -3   9  -8      419.56      430.74     52.34 o 
  -2   9  -8      258.03      211.45     30.50 o 
  -1   9  -8     1457.32     1412.32     59.98 o 
   0   9  -8      467.26      412.10     38.29 o 
   1   9  -8       40.87       20.05     19.87 o 
   2   9  -8      241.01      225.24     31.77 o 
   3   9  -8      386.73      373.20     47.68 o 
   4   9  -8      326.25      313.24     46.27 o 
   5   9  -8     1058.61     1017.40     82.14 o 
   6   9  -8      195.03      119.38     36.86 o 
   7   9  -8       35.64        2.06     29.66 o 
   8   9  -8      111.14       80.14     37.26 o 
   9   9  -8        5.86       -2.88     34.85 o 
  10   9  -8       14.66       19.57     38.80 o 
  11   9  -8      354.60      290.31     62.99 o 
  12   9  -8       54.75       28.78     45.83 o 
  13   9  -8       94.06       68.78     53.03 o 
 -10  10  -8        5.81      -20.53     60.81 o 
  -9  10  -8      169.86      132.68     69.50 o 
  -8  10  -8      870.22      744.42     77.87 o 
  -7  10  -8      210.01      162.33     48.98 o 
  -6  10  -8       49.99       35.79     34.29 o 
  -5  10  -8      221.29      211.41     45.82 o 
  -4  10  -8       76.43       44.71     32.10 o 
  -3  10  -8      128.85       87.09     34.01 o 
  -2  10  -8      277.50      321.01     49.39 o 
  -1  10  -8      200.81      159.01     38.67 o 
   0  10  -8      605.12      621.34     46.36 o 
   1  10  -8      184.13      173.96     30.45 o 
   2  10  -8      191.73      132.19     28.72 o 
   3  10  -8       68.92       50.38     31.79 o 
   4  10  -8      150.21      110.05     34.85 o 
   5  10  -8        7.84       25.38     30.06 o 
   6  10  -8     1067.35      966.77     82.14 o 
   7  10  -8      106.15       75.69     38.29 o 
   8  10  -8      124.38       68.73     38.64 o 
   9  10  -8      170.75       75.58     40.87 o 
  10  10  -8      417.12      341.73     63.38 o 
  11  10  -8        5.31       20.53     45.51 o 
  12  10  -8      200.74      114.94     55.81 o 
  -9  11  -8      203.50      115.31     69.11 o 
  -8  11  -8       14.74        8.29     54.10 o 
  -7  11  -8     1041.92      905.15     85.58 o 
  -6  11  -8      369.91      324.27     57.32 o 
  -5  11  -8       58.16       14.24     32.91 o 
  -4  11  -8      469.44      524.45     63.32 o 
  -3  11  -8       35.94       53.88     33.98 o 
  -2  11  -8      762.35      765.08     72.45 o 
  -1  11  -8      206.45      190.80     43.21 o 
   0  11  -8      141.11       97.12     38.39 o 
   1  11  -8      225.77      178.82     33.86 o 
   2  11  -8        7.51        3.61     22.69 o 
   3  11  -8       50.00       39.86     32.82 o 
   4  11  -8      302.89      259.99     48.86 o 
   5  11  -8     1045.61     1004.50     76.82 o 
   6  11  -8      131.91      113.62     39.90 o 
   7  11  -8       38.55       11.00     35.32 o 
   8  11  -8       29.74        9.32     37.82 o 
   9  11  -8      944.21      966.00     90.98 o 
  10  11  -8      795.88      726.25     83.21 o 
  11  11  -8      446.68      460.87     75.85 o 
  -8  12  -8      415.21      327.76     93.19 o 
  -7  12  -8        1.86      -23.69     54.10 o 
  -6  12  -8      907.66      856.36     85.68 o 
  -5  12  -8      303.83      304.80     75.03 o 
  -4  12  -8       30.73       30.26     36.51 o 
  -3  12  -8      622.32      653.54     99.91 o 
  -2  12  -8      152.93      162.08     45.42 o 
  -1  12  -8      328.16      286.00     52.36 o 
   0  12  -8     1047.02     1064.55    128.73 o 
   1  12  -8      309.63      301.41     70.29 o 
   2  12  -8      115.17       79.07     39.07 o 
   3  12  -8       49.40       55.01     36.37 o 
   4  12  -8      164.22      129.48     41.46 o 
   5  12  -8      744.81      864.03     77.47 o 
   6  12  -8      146.73      123.10     45.64 o 
   7  12  -8      690.63      769.55     81.42 o 
   8  12  -8      458.90      380.31     65.48 o 
   9  12  -8      176.13      170.09     54.86 o 
  10  12  -8      570.47      582.37     82.56 o 
  -7  13  -8      453.68      448.60    110.17 o 
  -6  13  -8      391.31      323.27     63.77 o 
  -5  13  -8        2.62      -11.84     36.53 o 
  -4  13  -8      323.27      242.33     55.48 o 
  -3  13  -8       94.69       57.45     39.92 o 
  -2  13  -8      321.53      258.74     54.12 o 
  -1  13  -8     1403.21     1572.61    100.76 o 
   0  13  -8      143.63      146.42     46.72 o 
   1  13  -8      286.61      304.46     55.25 o 
   2  13  -8       74.16       87.69     40.42 o 
   3  13  -8       25.51       60.42     58.05 o 
   4  13  -8      783.52      833.46     80.90 o 
   5  13  -8      517.16      475.88     66.24 o 
   6  13  -8      230.54      165.06     56.47 o 
   7  13  -8      866.34      904.77     91.58 o 
   8  13  -8       61.27       42.09     47.78 o 
   9  13  -8      937.30      886.76     94.93 o 
  -6  14  -8      372.28      355.01     98.33 o 
  -5  14  -8      459.06      460.42     80.76 o 
  -4  14  -8       18.14        3.52     41.94 o 
  -3  14  -8      180.32       95.14     47.34 o 
  -2  14  -8       56.33       47.57     42.53 o 
  -1  14  -8      129.71      112.64     47.91 o 
   0  14  -8      205.17      259.22     56.24 o 
   1  14  -8       10.36       -2.36     38.90 o 
   2  14  -8      522.94      512.25     72.78 o 
   3  14  -8     1113.32     1202.44    139.79 o 
   4  14  -8       13.05      -17.77     55.28 o 
   5  14  -8      838.67      961.16    137.42 o 
   6  14  -8      543.99      498.56     75.24 o 
   7  14  -8       40.92       65.27     51.70 o 
  -3  15  -8       17.28       -2.29     45.99 o 
  -2  15  -8      674.61      709.13     85.94 o 
  -1  15  -8      601.52      680.07     89.84 o 
   0  15  -8       33.23       21.15     43.21 o 
   1  15  -8      316.72      360.51     65.89 o 
   2  15  -8      148.47      200.05     56.39 o 
   3  15  -8      246.65      133.87     85.69 o 
   4  15  -8      978.06     1221.40    151.24 o 
   5  15  -8      222.15      215.61     88.46 o 
 -14   1  -7       52.46      -33.17     70.69 o 
 -13   1  -7      148.31      114.11     52.75 o 
 -12   1  -7      115.56       93.52     45.34 o 
 -11   1  -7       66.74       66.39     39.04 o 
 -10   1  -7       91.07       67.37     36.55 o 
  -9   1  -7      384.34      287.17     47.19 o 
  -8   1  -7      696.50      638.71     43.10 o 
  -7   1  -7      262.01      210.01     22.57 o 
  -6   1  -7       69.20       55.66     13.73 o 
  -5   1  -7     4229.51     3936.55     83.10 o 
  -4   1  -7      616.00      548.70     20.35 o 
  -3   1  -7      643.02      626.48     33.84 o 
  -2   1  -7      673.62      671.92     27.57 o 
  -1   1  -7     1477.76     1462.84     55.71 o 
   0   1  -7     1349.24     1257.17     40.68 o 
   1   1  -7      626.59      612.01     25.07 o 
   2   1  -7      141.35       92.66     12.51 o 
   3   1  -7     1106.19     1003.79     30.25 o 
   4   1  -7     1630.31     1798.01     39.46 o 
   5   1  -7      108.73       99.22     13.40 o 
   6   1  -7       69.74       68.95     12.26 o 
   7   1  -7       18.84       16.35     10.96 o 
   8   1  -7     1458.70     1335.83     50.01 o 
   9   1  -7     1142.50     1081.51     47.86 o 
  10   1  -7      662.93      649.02     55.94 o 
  11   1  -7        4.59       -7.06     25.54 o 
  12   1  -7      121.54      108.63     40.54 o 
  13   1  -7      558.87      594.97     68.24 o 
  14   1  -7       41.18       55.28     56.47 o 
  15   1  -7       98.98       90.43     75.82 o 
 -13   2  -7      222.08      336.05     88.06 o 
 -12   2  -7      114.58      136.31     50.82 o 
 -11   2  -7      369.09      382.37     72.86 o 
 -10   2  -7      147.40      108.92     38.53 o 
  -9   2  -7      140.61       96.81     27.08 o 
  -8   2  -7      448.38      373.86     37.42 o 
  -7   2  -7      159.06      114.75     35.89 o 
  -6   2  -7       49.14       16.40     12.12 o 
  -5   2  -7      115.78      106.79     14.65 o 
  -4   2  -7      853.28      801.72     36.26 o 
  -3   2  -7     2913.00     3031.32     96.83 o 
  -2   2  -7     2112.42     1995.27     49.50 o 
  -1   2  -7     4508.63     4652.11     88.91 o 
   0   2  -7     1375.62     1232.84     33.20 o 
   1   2  -7       64.18       77.49     14.25 o 
   2   2  -7     4804.37     4837.36    106.93 o 
   3   2  -7     1458.31     1529.43     36.91 o 
   4   2  -7      182.65      148.31     14.62 o 
   5   2  -7       53.27       30.07     10.20 o 
   6   2  -7       40.62       26.08     10.17 o 
   7   2  -7     1016.65      922.40     41.58 o 
   8   2  -7     4904.04     5093.22     96.79 o 
   9   2  -7       36.11       26.37     19.02 o 
  10   2  -7     2397.07     2407.06     74.74 o 
  11   2  -7      778.74      671.62     60.72 o 
  12   2  -7       11.04       11.89     31.80 o 
  13   2  -7       80.70       61.21     57.65 o 
  14   2  -7       81.62       68.32     63.97 o 
  15   2  -7       25.13       -1.97     62.39 o 
 -12   3  -7      151.75      136.36     47.17 o 
 -11   3  -7       66.36       46.93     39.09 o 
 -10   3  -7      109.52      100.14     30.96 o 
  -9   3  -7      387.56      374.92     41.37 o 
  -8   3  -7      278.17      226.15     31.92 o 
  -7   3  -7       29.14       21.77     18.73 o 
  -6   3  -7      425.02      362.09     34.17 o 
  -5   3  -7      623.62      555.21     25.21 o 
  -4   3  -7      392.29      363.66     29.04 o 
  -3   3  -7      601.24      543.02     31.29 o 
  -2   3  -7     4582.84     4463.24     78.38 o 
  -1   3  -7      126.24       72.24     12.43 o 
   0   3  -7      998.84     1011.13     32.03 o 
   1   3  -7     5144.23     5227.85     81.72 o 
   2   3  -7       99.10       62.38     13.74 o 
   3   3  -7      506.92      494.93     22.95 o 
   4   3  -7      789.12      636.26     24.43 o 
   5   3  -7      421.98      358.95     27.99 o 
   6   3  -7     3040.35     2876.30     69.83 o 
   7   3  -7      221.24      200.09     25.07 o 
   8   3  -7      111.15       86.36     21.41 o 
   9   3  -7     6842.88     6950.44    120.78 o 
  10   3  -7     1000.12      906.10     49.54 o 
  11   3  -7      408.27      427.49     52.01 o 
  12   3  -7      743.86      737.66    106.23 o 
  13   3  -7       17.31       11.85     53.31 o 
  14   3  -7       97.14       97.14     67.13 o 
  15   3  -7      204.73      221.53     92.40 o 
 -11   4  -7      851.72      854.92     78.44 o 
 -10   4  -7      170.42      142.00     33.86 o 
  -9   4  -7      548.05      533.83     47.25 o 
  -8   4  -7     1558.16     1527.84     66.33 o 
  -7   4  -7      115.44      118.91     25.56 o 
  -6   4  -7     1301.66     1294.68     55.48 o 
  -5   4  -7     3380.62     3430.69     83.26 o 
  -4   4  -7      256.80      190.38     19.49 o 
  -3   4  -7      958.30      897.45     40.37 o 
  -2   4  -7     1441.22     1403.75     48.38 o 
  -1   4  -7     5272.46     5455.08     79.11 o 
   0   4  -7     2764.35     2695.82     56.11 o 
   1   4  -7     3069.70     3210.92     57.80 o 
   2   4  -7     5052.12     4845.01     84.35 o 
   3   4  -7     1342.81     1246.16     39.74 o 
   4   4  -7     2443.28     2544.69     65.89 o 
   5   4  -7     1001.24      857.93     39.87 o 
   6   4  -7      125.90       77.52     19.49 o 
   7   4  -7      113.51      106.48     21.64 o 
   8   4  -7     3057.60     3034.84    132.29 o 
   9   4  -7     1082.45     1017.27     51.48 o 
  10   4  -7     2063.79     1939.41     91.22 o 
  11   4  -7     1125.40     1028.24     72.37 o 
  12   4  -7       83.09       78.19     54.89 o 
  13   4  -7      735.26      727.39    113.33 o 
  14   4  -7       34.08       39.49     67.53 o 
  15   4  -7      225.15      204.95     84.11 o 
 -11   5  -7      105.94      109.38     64.76 o 
 -10   5  -7      964.19      950.47     71.91 o 
  -9   5  -7      344.73      294.90     39.09 o 
  -8   5  -7       13.02        1.08     21.22 o 
  -7   5  -7     1590.24     1636.94     66.74 o 
  -6   5  -7     2329.10     2308.97     75.33 o 
  -5   5  -7     3246.17     3189.78     83.70 o 
  -4   5  -7     1910.38     1897.80     63.10 o 
  -3   5  -7      125.91       95.16     14.53 o 
  -2   5  -7      677.35      587.50     35.56 o 
  -1   5  -7      776.71      732.60     31.59 o 
   0   5  -7      425.13      384.50     23.91 o 
   1   5  -7     2917.27     2747.85     56.39 o 
   2   5  -7       91.96       75.37     15.96 o 
   3   5  -7       35.72       11.34     17.04 o 
   4   5  -7     2477.44     2237.30    113.33 o 
   5   5  -7      257.77      220.87     25.39 o 
   6   5  -7     3998.20     4235.77     86.89 o 
   7   5  -7     1222.62     1155.58     49.25 o 
   8   5  -7       96.58       72.80     21.55 o 
   9   5  -7     1564.83     1448.17     79.55 o 
  10   5  -7      802.15      783.37     65.08 o 
  11   5  -7      225.73      191.20     45.03 o 
  12   5  -7     1321.11     1391.99    136.63 o 
  13   5  -7      499.28      508.62    101.09 o 
  14   5  -7     1357.48     1487.95    154.80 o 
  15   5  -7      146.08      127.55     83.32 o 
 -11   6  -7      633.41      563.90     94.38 o 
 -10   6  -7      932.91      896.59     73.05 o 
  -9   6  -7      638.15      483.15     60.02 o 
  -8   6  -7     2060.11     2211.15     98.19 o 
  -7   6  -7     1437.05     1207.50     61.64 o 
  -6   6  -7      467.29      441.83     40.47 o 
  -5   6  -7     5656.12     6124.76    120.27 o 
  -4   6  -7      346.70      268.77     22.90 o 
  -3   6  -7     1161.28     1138.50     37.38 o 
  -2   6  -7     1250.72     1277.63     42.51 o 
  -1   6  -7     5313.50     5652.07     85.27 o 
   0   6  -7     2208.69     2204.45     52.97 o 
   1   6  -7      622.83      600.25     35.45 o 
   2   6  -7     5031.67     4936.48     95.07 o 
   3   6  -7     6534.63     6492.79    177.31 o 
   4   6  -7       22.81       11.39     19.79 o 
   5   6  -7     2660.64     2620.38    111.56 o 
   6   6  -7      847.90      725.94     54.84 o 
   7   6  -7       68.19       56.90     27.64 o 
   8   6  -7     1013.32     1014.46     68.91 o 
   9   6  -7      608.94      556.52     60.81 o 
  10   6  -7       53.52       52.73     34.05 o 
  11   6  -7      276.01      232.07     48.57 o 
  12   6  -7     1435.63     1482.20     93.32 o 
  13   6  -7     1089.98     1099.77    132.29 o 
  14   6  -7      134.37       97.14     73.84 o 
 -11   7  -7       94.75       69.90     63.97 o 
 -10   7  -7      270.72      230.62     70.29 o 
  -9   7  -7     2116.37     2163.18    191.72 o 
  -8   7  -7      142.77      142.45     38.74 o 
  -7   7  -7     2641.88     2862.35    161.51 o 
  -6   7  -7     3029.29     3032.67    109.87 o 
  -5   7  -7     2216.21     2047.94     88.28 o 
  -4   7  -7     9451.49    10273.65    343.55 o 
  -3   7  -7      144.47      138.13     33.77 o 
  -2   7  -7     1715.13     1681.65     63.15 o 
  -1   7  -7     2415.09     2421.72     67.22 o 
   0   7  -7      867.35      875.19     43.30 o 
   1   7  -7     8259.88     8370.10    127.04 o 
   2   7  -7     2703.33     2671.37     74.20 o 
   3   7  -7      810.05      836.12     55.18 o 
   4   7  -7     5111.11     5101.46    150.65 o 
   5   7  -7      226.84      183.64     33.78 o 
   6   7  -7      622.56      611.21     55.55 o 
   7   7  -7       55.27       23.08     25.68 o 
   8   7  -7       64.86       42.18     30.60 o 
   9   7  -7     2241.45     2194.32    104.80 o 
  10   7  -7        5.65        5.13     29.82 o 
  11   7  -7      337.31      312.37     55.23 o 
  12   7  -7      465.92      453.94     66.88 o 
  13   7  -7      280.82      247.60     86.88 o 
  14   7  -7      892.90     1000.65    144.53 o 
 -11   8  -7      330.43      289.06     81.35 o 
 -10   8  -7      241.40      174.54     70.29 o 
  -9   8  -7       39.17       19.23     33.47 o 
  -8   8  -7      685.54      718.41     69.10 o 
  -7   8  -7      133.47      121.98     42.25 o 
  -6   8  -7     2064.14     2101.34    155.19 o 
  -5   8  -7     6850.66     7455.96    536.26 o 
  -4   8  -7     2243.00     2282.96    201.99 o 
  -3   8  -7     3332.71     3409.79     80.31 o 
  -2   8  -7     1282.76     1237.93     63.65 o 
  -1   8  -7       50.79       23.07     17.83 o 
   0   8  -7     4497.94     4642.74     97.02 o 
   1   8  -7       33.99       15.70     18.05 o 
   2   8  -7     2587.60     2595.86     76.50 o 
   3   8  -7     1623.60     1589.76     77.38 o 
   4   8  -7       70.40       63.18     26.39 o 
   5   8  -7      216.40      157.54     35.18 o 
   6   8  -7      190.31      156.26     54.49 o 
   7   8  -7       75.84      107.85     34.61 o 
   8   8  -7     4384.27     4625.81    150.03 o 
   9   8  -7      158.93      114.51     41.28 o 
  10   8  -7     3619.09     3739.17    144.53 o 
  11   8  -7      189.14      164.37     47.67 o 
  12   8  -7      235.74      197.04     54.75 o 
  13   8  -7     1857.41     1802.53    116.52 o 
 -11   9  -7       55.30       53.31     60.81 o 
 -10   9  -7      463.51      455.70     99.12 o 
  -9   9  -7       62.19       56.07     51.73 o 
  -8   9  -7       36.98       36.09     36.66 o 
  -7   9  -7      287.85      274.31     57.46 o 
  -6   9  -7      189.76      145.84     40.48 o 
  -5   9  -7     2359.17     2234.51    102.26 o 
  -4   9  -7     9780.79    10186.04    204.40 o 
  -3   9  -7       78.92       62.47     28.87 o 
  -2   9  -7     2118.63     2095.14     66.73 o 
  -1   9  -7      917.23      890.92     47.42 o 
   0   9  -7     1105.88     1064.88     51.58 o 
   1   9  -7      871.75      786.83     46.46 o 
   2   9  -7      571.51      514.54     41.02 o 
   3   9  -7     1501.25     1524.37     64.55 o 
   4   9  -7     1665.52     1775.36     86.70 o 
   5   9  -7      909.46      857.13     64.90 o 
   6   9  -7     1185.15     1163.75     81.74 o 
   7   9  -7     2180.68     2217.98    107.08 o 
   8   9  -7       37.15        1.37     29.74 o 
   9   9  -7     5608.42     6006.62    323.02 o 
  10   9  -7     1057.17     1025.52     86.40 o 
  11   9  -7      356.32      303.72     59.24 o 
  12   9  -7     1851.99     1924.15    124.79 o 
  13   9  -7      189.17      122.15     57.32 o 
 -11  10  -7      803.83      790.97    124.39 o 
 -10  10  -7      314.32      281.95     91.22 o 
  -9  10  -7      135.48       28.04     54.49 o 
  -8  10  -7       47.50       65.95     54.49 o 
  -7  10  -7      103.61       81.75     38.11 o 
  -6  10  -7      306.19      323.36     53.74 o 
  -5  10  -7      859.35      840.17     70.23 o 
  -4  10  -7      180.65      149.66     38.53 o 
  -3  10  -7     3593.45     3739.32    129.13 o 
  -2  10  -7       23.99        6.63     24.76 o 
  -1  10  -7     2377.85     2486.57    105.54 o 
   0  10  -7       83.17       57.52     23.55 o 
   1  10  -7      801.74      756.42     47.74 o 
   2  10  -7     3742.74     4032.43    103.32 o 
   3  10  -7     3276.00     3344.39     97.23 o 
   4  10  -7      728.68      731.22     64.91 o 
   5  10  -7      593.05      567.06     61.68 o 
   6  10  -7      547.89      563.51     62.55 o 
   7  10  -7      245.80      236.26     48.56 o 
   8  10  -7     1054.88     1064.60    118.27 o 
   9  10  -7      471.92      442.42     64.59 o 
  10  10  -7     1514.06     1452.80    101.83 o 
  11  10  -7     1354.61     1434.29    105.27 o 
  12  10  -7      183.52      120.84     72.07 o 
 -10  11  -7       74.56       31.59     68.32 o 
  -9  11  -7      288.88      194.68     78.19 o 
  -8  11  -7      467.40      237.72     81.35 o 
  -7  11  -7      101.07      121.39     45.45 o 
  -6  11  -7      127.60       91.64     41.41 o 
  -5  11  -7      402.15      305.50     51.37 o 
  -4  11  -7     1237.93     1296.77     84.88 o 
  -3  11  -7      245.34      198.69     42.72 o 
  -2  11  -7     1243.88     1333.32     93.59 o 
  -1  11  -7      945.30     1009.74     79.97 o 
   0  11  -7     1697.20     1595.81    102.28 o 
   1  11  -7     2176.79     2354.69     81.89 o 
   2  11  -7      204.96      207.49     33.93 o 
   3  11  -7     2113.61     2330.25     85.28 o 
   4  11  -7     1553.45     1554.03     89.14 o 
   5  11  -7      202.23      204.62     45.08 o 
   6  11  -7      878.88      907.55     75.89 o 
   7  11  -7     1300.08     1293.15     89.44 o 
   8  11  -7      304.96      233.94     54.87 o 
   9  11  -7      983.94     1021.40     91.17 o 
  10  11  -7     1163.48     1320.95    101.88 o 
  11  11  -7      935.19      945.50    106.62 o 
  -9  12  -7        4.58      -30.41     60.02 o 
  -8  12  -7      273.12      287.88     89.64 o 
  -7  12  -7      535.33      375.15     92.40 o 
  -6  12  -7      201.70      223.04     55.00 o 
  -5  12  -7       81.52       58.05     50.15 o 
  -4  12  -7      110.47      109.91     40.81 o 
  -3  12  -7      827.13      806.30     98.13 o 
  -2  12  -7      288.24      277.15     50.99 o 
  -1  12  -7      593.53      516.95     63.27 o 
   0  12  -7     2069.50     2177.42    108.69 o 
   1  12  -7      289.50      256.36     49.67 o 
   2  12  -7     1762.19     1806.57    101.80 o 
   3  12  -7      165.12      157.73     34.56 o 
   4  12  -7      600.31      709.90    117.09 o 
   5  12  -7      811.47      859.74     79.59 o 
   6  12  -7      788.14      757.26     76.32 o 
   7  12  -7      577.49      505.87     68.48 o 
   8  12  -7      774.39      718.55     82.13 o 
   9  12  -7       39.96       42.65     44.25 o 
  10  12  -7     1013.00     1028.35    102.76 o 
  -8  13  -7        4.37      -13.43     61.21 o 
  -7  13  -7      832.40      886.53    129.92 o 
  -6  13  -7       51.16       15.01     53.71 o 
  -5  13  -7      132.63       63.60     43.24 o 
  -4  13  -7      749.81      733.98     78.18 o 
  -3  13  -7       16.22       27.25     33.09 o 
  -2  13  -7      359.79      346.59     58.89 o 
  -1  13  -7      130.23      124.32     65.95 o 
   0  13  -7      161.39      210.46     48.18 o 
   1  13  -7      349.21      363.23     57.95 o 
   2  13  -7      243.84      193.97     49.63 o 
   3  13  -7       60.44       22.01     35.26 o 
   4  13  -7      252.17      211.34     50.32 o 
   5  13  -7      129.37      132.16     48.25 o 
   6  13  -7      468.72      351.05     61.67 o 
   7  13  -7      312.75      238.33     56.71 o 
   8  13  -7       20.34       -0.44     42.75 o 
   9  13  -7      207.98      125.40     56.39 o 
  -6  14  -7      349.50      326.18     95.56 o 
  -5  14  -7      155.04      150.10     80.56 o 
  -4  14  -7       37.83       48.47     43.42 o 
  -3  14  -7       83.07       74.89     44.46 o 
  -2  14  -7      190.48      160.42     50.22 o 
  -1  14  -7      128.06      104.09     45.34 o 
   0  14  -7      546.94      452.39     67.99 o 
   1  14  -7      124.02      111.24     46.94 o 
   2  14  -7      154.98      172.18     47.92 o 
   3  14  -7      339.23      348.20     63.37 o 
   4  14  -7      218.68      256.68     84.51 o 
   5  14  -7       78.30       51.34     60.42 o 
   6  14  -7      444.29      501.50     78.78 o 
   7  14  -7      140.96      150.59     55.68 o 
   8  14  -7       97.99       75.21     52.89 o 
  -4  15  -7        7.25        6.83     43.79 o 
  -3  15  -7       14.75       -4.31     44.84 o 
  -2  15  -7      217.25      197.00     54.32 o 
  -1  15  -7      219.62      176.36     53.78 o 
   0  15  -7       88.69       76.65     49.96 o 
   1  15  -7       44.15       66.27     43.51 o 
   2  15  -7      102.69       63.07     45.70 o 
   3  15  -7      116.40      101.20     45.92 o 
   4  15  -7       64.95       78.98     69.90 o 
   5  15  -7       30.19       35.94     68.32 o 
   6  15  -7      104.25       97.14     75.82 o 
  -1  16  -7       64.68       40.56     46.11 o 
   0  16  -7      237.68      241.23     62.74 o 
   1  16  -7       91.27      141.12     58.85 o 
   2  16  -7       36.00       38.45     44.48 o 
 -13   0  -6      651.34      622.74    109.78 o 
 -12   0  -6       12.08       21.72     54.89 o 
 -11   0  -6      657.88      740.02     99.51 o 
 -10   0  -6      543.43      537.05     84.51 o 
  -9   0  -6     1167.09     1009.73     63.50 o 
  -8   0  -6     4404.23     4323.66    255.30 o 
  -7   0  -6      247.52      194.55     30.74 o 
  -6   0  -6     7445.40     7389.28    336.05 o 
  -5   0  -6     7031.91     7016.79    117.48 o 
  -4   0  -6     2520.49     2278.29     79.57 o 
  -3   0  -6     7645.46     7743.07     93.02 o 
  -2   0  -6     2296.01     2373.73     44.01 o 
  -1   0  -6     4808.27     4909.28    131.50 o 
   0   0  -6     7518.51     6892.81    146.11 o 
   1   0  -6     3011.28     2775.45     65.16 o 
   2   0  -6    10633.90    10035.25    245.62 o 
   3   0  -6     2605.70     2285.14     58.05 o 
   4   0  -6    25132.15    27535.19    202.10 o 
   5   0  -6     9693.64     9821.55    121.45 o 
   6   0  -6     3190.51     3467.04     75.91 o 
   7   0  -6     3621.40     3307.85     76.55 o 
   8   0  -6     9320.35     9754.57    281.75 o 
   9   0  -6     1293.56     1258.87     55.65 o 
  10   0  -6     1176.48     1200.07    100.30 o 
  11   0  -6     2438.54     2366.97    142.16 o 
  12   0  -6      178.67      125.18     58.05 o 
  13   0  -6     2861.91     3007.09    176.91 o 
  14   0  -6      426.86      458.47     92.80 o 
 -13   1  -6       74.02       98.62     48.72 o 
 -12   1  -6      525.52      604.41     70.32 o 
 -11   1  -6      113.88       91.89     38.93 o 
 -10   1  -6      668.01      594.72     82.65 o 
  -9   1  -6      293.66      319.90     30.72 o 
  -8   1  -6     1524.02     1481.91     49.84 o 
  -7   1  -6     4375.42     4403.11    101.51 o 
  -6   1  -6      401.52      375.50     23.72 o 
  -5   1  -6     4999.39     5128.72    115.40 o 
  -4   1  -6      175.01      176.61     14.58 o 
  -3   1  -6     4182.10     4338.71    142.98 o 
  -2   1  -6    12723.83    13615.52    246.86 o 
  -1   1  -6     1830.93     1707.36     38.81 o 
   0   1  -6      164.00      166.61     16.97 o 
   1   1  -6    10484.97    10502.76    156.57 o 
   2   1  -6      210.46      208.50     14.89 o 
   3   1  -6     5264.17     5181.44    107.95 o 
   4   1  -6     3192.11     3262.17     48.39 o 
   6   1  -6     6789.61     6701.07     70.70 o 
   7   1  -6      669.46      570.36     24.11 o 
   8   1  -6     2180.70     2136.49     86.88 o 
   9   1  -6     2394.03     2432.15     67.78 o 
  10   1  -6      133.38      125.96     24.05 o 
  11   1  -6     1770.72     1814.18     88.26 o 
  12   1  -6     4094.26     4214.77    179.28 o 
  13   1  -6      126.52      164.68     46.14 o 
  14   1  -6      651.91      561.93     97.93 o 
  15   1  -6       91.93      136.24     75.82 o 
 -12   2  -6       34.31       56.86     38.49 o 
 -11   2  -6      454.39      436.94     46.36 o 
 -10   2  -6      187.34      184.27     32.25 o 
  -9   2  -6     3839.92     3913.89    172.16 o 
  -8   2  -6     1109.87     1048.92     57.62 o 
  -7   2  -6      351.80      347.07     26.94 o 
  -6   2  -6     5238.75     4888.62     99.23 o 
  -5   2  -6      595.61      533.43     25.04 o 
  -4   2  -6     1669.87     1746.50     41.04 o 
  -3   2  -6     8220.91     8341.96    130.05 o 
  -2   2  -6      125.60      115.91     15.10 o 
  -1   2  -6    10836.36    11366.38    121.79 o 
   0   2  -6     1099.62      996.13     28.19 o 
   1   2  -6     1779.43     1766.62     43.62 o 
   2   2  -6     6575.01     6596.22     74.21 o 
   3   2  -6     3241.09     3257.52     57.34 o 
   4   2  -6     8528.99     9218.33     78.04 o 
   5   2  -6     9074.85     9121.88    173.59 o 
   6   2  -6       56.05       45.86     14.84 o 
   7   2  -6     5607.17     5567.36     94.57 o 
   8   2  -6      921.95      868.44     41.88 o 
   9   2  -6      181.28      201.96     27.03 o 
  10   2  -6      238.51      206.61     29.34 o 
  11   2  -6      713.19      738.82     62.41 o 
  12   2  -6     1900.63     1865.33     96.55 o 
  13   2  -6      937.93     1009.73    114.52 o 
  14   2  -6       97.53       94.77     69.50 o 
  15   2  -6      766.54      881.79    127.94 o 
 -11   3  -6      376.70      321.41     44.17 o 
 -10   3  -6     1979.97     2043.41     79.39 o 
  -9   3  -6       87.37       77.95     25.02 o 
  -8   3  -6      803.68      769.51     38.72 o 
  -7   3  -6     1765.99     1710.94     50.19 o 
  -6   3  -6      286.84      244.24     22.47 o 
  -5   3  -6      590.03      488.41     24.11 o 
  -4   3  -6      518.26      440.94     37.43 o 
  -3   3  -6      297.05      265.43     23.72 o 
  -2   3  -6    15581.28    16542.59    146.35 o 
  -1   3  -6      581.66      644.39     25.30 o 
   0   3  -6     4565.28     4653.33    112.47 o 
   1   3  -6    11776.22    11846.62     98.17 o 
   3   3  -6     3396.83     3412.56     63.72 o 
   4   3  -6     8489.38     9070.83    293.25 o 
   5   3  -6       22.05       10.46     11.20 o 
   6   3  -6      162.64      127.57     19.29 o 
   7   3  -6      106.83      108.94     24.75 o 
   8   3  -6     1936.52     1887.95     60.42 o 
   9   3  -6     1000.13     1027.86     49.25 o 
  10   3  -6      418.72      366.84     36.06 o 
  11   3  -6     3493.96     3511.46     93.87 o 
  12   3  -6      762.39      815.05    110.57 o 
  13   3  -6      376.63      352.24     84.11 o 
  14   3  -6      758.27      832.03    123.60 o 
  15   3  -6      338.33      252.34     90.82 o 
 -11   4  -6     1044.67     1062.84     78.13 o 
 -10   4  -6       33.60       29.60     25.58 o 
  -9   4  -6      852.13      801.25     64.79 o 
  -8   4  -6     1079.28     1049.00     54.66 o 
  -7   4  -6      457.91      409.58     29.58 o 
  -6   4  -6      796.81      670.84     31.54 o 
  -5   4  -6     2304.97     2248.20     50.35 o 
  -4   4  -6      637.08      578.97     25.20 o 
  -3   4  -6     2239.88     2090.68     40.23 o 
  -2   4  -6      129.17      124.80     21.50 o 
  -1   4  -6     4909.80     5178.06     83.73 o 
   0   4  -6      747.42      570.29     24.52 o 
   1   4  -6       28.66       24.21      9.95 o 
   2   4  -6     3268.53     3157.64    156.76 o 
   3   4  -6    10542.44    11676.21    374.47 o 
   4   4  -6      803.71      619.64     31.59 o 
   5   4  -6     2703.25     2505.79     61.45 o 
   6   4  -6      677.47      632.18     34.42 o 
   7   4  -6     1653.74     1659.30     85.25 o 
   8   4  -6      843.43      819.88     43.09 o 
   9   4  -6      217.06      159.51     27.40 o 
  10   4  -6       52.32       40.30     27.49 o 
  11   4  -6       97.94      103.25     36.60 o 
  12   4  -6      955.45      892.06    109.78 o 
  13   4  -6     1067.96     1086.34    124.39 o 
  14   4  -6       39.53       16.98     59.63 o 
  15   4  -6      886.56      941.42    138.21 o 
 -12   5  -6      641.17      554.03    100.30 o 
 -11   5  -6       72.39       82.93     54.89 o 
 -10   5  -6     1496.95     1526.99    148.48 o 
  -9   5  -6      346.97      242.16     42.83 o 
  -8   5  -6      736.49      689.27     47.72 o 
  -7   5  -6     1809.87     1760.85     67.04 o 
  -6   5  -6      176.25      127.36     20.03 o 
  -5   5  -6      705.96      679.13     30.58 o 
  -4   5  -6      775.19      724.34     29.64 o 
  -3   5  -6      220.04      154.99     17.73 o 
  -2   5  -6     9534.04    10070.65    110.29 o 
  -1   5  -6     1521.10     1372.42     39.48 o 
   0   5  -6      866.93      753.53     29.27 o 
   1   5  -6     1354.92     1261.92     42.13 o 
   2   5  -6       56.19       22.01     12.47 o 
   3   5  -6      474.59      507.83     39.77 o 
   4   5  -6      684.60      581.10     43.26 o 
   5   5  -6      311.06      306.33     27.08 o 
   6   5  -6     3625.56     3403.97     75.51 o 
   7   5  -6      106.69       85.34     19.99 o 
   8   5  -6      113.17       70.39     20.50 o 
   9   5  -6      216.33      199.67     38.14 o 
  10   5  -6       10.52        9.29     27.50 o 
  11   5  -6      279.92      223.01     59.43 o 
  12   5  -6      611.29      540.67     64.87 o 
  13   5  -6      184.61      194.68     72.66 o 
  14   5  -6       96.74       43.83     65.16 o 
  15   5  -6      144.11       62.79     75.03 o 
 -12   6  -6       28.71       -6.32     50.15 o 
 -11   6  -6      210.08      214.82     69.90 o 
 -10   6  -6      172.20      114.52     38.39 o 
  -9   6  -6      323.07      223.08     42.99 o 
  -8   6  -6     1001.28      960.00     65.90 o 
  -7   6  -6       66.51       48.79     27.64 o 
  -6   6  -6     3073.01     2992.54    101.83 o 
  -5   6  -6     1684.52     1689.01     54.07 o 
  -4   6  -6      226.76      209.18     21.36 o 
  -3   6  -6      983.62      951.82     34.65 o 
  -2   6  -6     2171.58     2188.88     58.67 o 
  -1   6  -6      400.42      437.29     30.08 o 
   0   6  -6      740.77      787.48     36.76 o 
   1   6  -6     2294.23     2336.26     63.18 o 
   2   6  -6      260.16      156.26     21.30 o 
   3   6  -6      231.53      217.82     31.37 o 
   4   6  -6     2022.33     1864.13     74.50 o 
   5   6  -6     1574.78     1623.50     73.43 o 
   6   6  -6        2.59       -3.33     20.10 o 
   7   6  -6     4069.37     4022.18    122.52 o 
   8   6  -6      275.13      252.06     42.11 o 
   9   6  -6       41.63       20.85     27.08 o 
  10   6  -6      382.21      316.92     51.07 o 
  11   6  -6       21.75       -2.53     30.41 o 
  12   6  -6      136.51      122.44     47.98 o 
  13   6  -6       81.41       92.40     68.71 o 
  14   6  -6       75.19      120.84     74.24 o 
 -12   7  -6      485.94      409.90     93.59 o 
 -11   7  -6      183.07      135.45     62.39 o 
 -10   7  -6       67.48       43.44     47.39 o 
  -9   7  -6       22.87       30.57     31.14 o 
  -8   7  -6      368.94      377.50     51.06 o 
  -7   7  -6      404.49      432.89     51.10 o 
  -6   7  -6      543.28      542.89     52.77 o 
  -5   7  -6     2659.75     2584.23    107.21 o 
  -4   7  -6      370.81      309.56     29.64 o 
  -3   7  -6       63.86       58.49     17.06 o 
  -2   7  -6      187.49      172.67     22.35 o 
  -1   7  -6     4149.30     4202.41     83.77 o 
   0   7  -6      167.02      159.14     22.68 o 
   1   7  -6      191.53      143.16     21.98 o 
   2   7  -6      487.95      519.41     35.13 o 
   3   7  -6     1132.10     1137.00     60.62 o 
   4   7  -6      964.36      887.57     55.85 o 
   5   7  -6      288.20      280.43     40.21 o 
   6   7  -6     1968.44     1986.55     88.06 o 
   7   7  -6      427.89      424.16     50.54 o 
   8   7  -6      912.83      831.28     64.72 o 
   9   7  -6      302.36      248.50     45.02 o 
  10   7  -6       31.64       10.14     29.59 o 
  11   7  -6       92.63       46.49     38.51 o 
  12   7  -6      106.93      106.29     44.53 o 
  13   7  -6       80.59       99.19     47.40 o 
  14   7  -6       74.25       58.05     71.08 o 
 -12   8  -6        0.60       12.24     64.37 o 
 -11   8  -6      105.01       54.89     60.02 o 
 -10   8  -6      156.04       40.28     52.52 o 
  -9   8  -6      117.46       28.43     48.97 o 
  -8   8  -6      202.15      188.18     40.76 o 
  -7   8  -6      520.02      589.19     59.38 o 
  -6   8  -6      723.94      583.40     60.62 o 
  -5   8  -6      936.02      928.03     47.49 o 
  -4   8  -6     3471.74     3384.71     81.11 o 
  -3   8  -6      192.13      175.19     33.34 o 
  -2   8  -6       38.65       -0.05     15.30 o 
  -1   8  -6     1095.46     1039.72     45.96 o 
   0   8  -6       50.80       43.12     17.40 o 
   1   8  -6     2244.77     2347.15     86.54 o 
   2   8  -6      452.47      453.68     37.28 o 
   3   8  -6       49.32       51.70     20.05 o 
   4   8  -6      104.92      131.71     30.85 o 
   5   8  -6      933.29      935.08     63.80 o 
   6   8  -6      449.42      453.46     51.73 o 
   7   8  -6      575.54      549.33     59.05 o 
   8   8  -6        0.42        4.16     27.50 o 
   9   8  -6      555.92      567.77     64.36 o 
  10   8  -6      418.24      431.04     82.14 o 
  11   8  -6       39.97       38.83     38.23 o 
  12   8  -6      206.25      203.44     53.88 o 
  13   8  -6      767.24      767.35     87.01 o 
  14   8  -6        2.58        1.18     73.84 o 
 -12   9  -6       38.36       17.77     67.13 o 
 -11   9  -6      321.96      204.16     77.40 o 
 -10   9  -6      221.20       68.71     56.47 o 
  -9   9  -6      506.10      324.21     77.79 o 
  -8   9  -6      130.32       74.64     37.86 o 
  -7   9  -6      778.91      754.37     66.20 o 
  -6   9  -6      234.53      174.37     39.79 o 
  -5   9  -6      676.24      650.41     61.18 o 
  -4   9  -6      182.81      164.42     27.44 o 
  -3   9  -6     1398.90     1428.44     77.20 o 
  -2   9  -6      541.29      526.30     36.78 o 
  -1   9  -6       10.51        1.98     15.42 o 
   0   9  -6      604.08      589.96     39.42 o 
   1   9  -6      209.75      176.13     26.50 o 
   2   9  -6      639.70      610.36     41.76 o 
   3   9  -6      142.36      144.06     26.47 o 
   4   9  -6      974.48      930.45     63.48 o 
   5   9  -6      202.20      175.03     37.83 o 
   6   9  -6      172.05      148.82     38.38 o 
   7   9  -6     1630.44     1619.22     90.88 o 
   8   9  -6      115.64      108.17     46.60 o 
   9   9  -6      124.68       70.72     37.67 o 
  10   9  -6       56.93       31.73     36.72 o 
  11   9  -6       87.45       92.73     44.11 o 
  12   9  -6       33.91       50.82     46.01 o 
  13   9  -6       73.20       94.90     53.45 o 
 -11  10  -6       42.56       -7.11     59.63 o 
 -10  10  -6       60.84        1.97     56.07 o 
  -9  10  -6       37.09        1.18     50.94 o 
  -8  10  -6      359.91      264.58     76.21 o 
  -7  10  -6      265.09      221.35     47.13 o 
  -6  10  -6      362.04      316.72     49.70 o 
  -5  10  -6       19.90       15.92     30.08 o 
  -4  10  -6      310.05      302.56     46.70 o 
  -3  10  -6      267.04      282.95     44.95 o 
  -2  10  -6      779.17      723.42     63.18 o 
  -1  10  -6     1417.18     1391.87     79.57 o 
   0  10  -6     1242.62     1169.40     61.00 o 
   1  10  -6     1065.89     1046.92     52.97 o 
   2  10  -6       80.09       46.01     21.74 o 
   3  10  -6      429.52      454.51     41.89 o 
   4  10  -6      140.07      121.73     34.24 o 
   5  10  -6      104.76       67.54     32.18 o 
   6  10  -6      937.07      884.96     69.25 o 
   7  10  -6       82.75       47.40     33.60 o 
   8  10  -6      123.71       75.42     39.37 o 
   9  10  -6      297.72      329.34     82.14 o 
  10  10  -6       60.99       16.18     38.79 o 
  11  10  -6      394.15      321.61     62.56 o 
  12  10  -6      452.97      322.31     65.03 o 
 -10  11  -6       93.58      145.32     73.84 o 
  -9  11  -6      104.64       55.68     60.42 o 
  -8  11  -6       48.57       27.25     55.68 o 
  -7  11  -6       98.21       59.23     50.55 o 
  -6  11  -6      114.93       71.65     37.74 o 
  -5  11  -6      430.40      490.72     60.84 o 
  -4  11  -6      745.38      724.32     66.67 o 
  -3  11  -6      402.33      365.08     52.51 o 
  -2  11  -6     1515.26     1484.94     86.54 o 
  -1  11  -6      716.31      748.26     67.00 o 
   0  11  -6      721.53      771.73     67.03 o 
   1  11  -6      428.97      382.83     39.54 o 
   2  11  -6       44.36        8.73     21.96 o 
   3  11  -6      140.84      123.94     30.64 o 
   4  11  -6      659.67      608.55     62.07 o 
   5  11  -6      272.44      268.13     48.81 o 
   6  11  -6      742.29      734.52    139.40 o 
   7  11  -6      344.32      239.56     49.55 o 
   8  11  -6      131.39       83.79     43.99 o 
   9  11  -6        8.68       29.51     40.03 o 
  10  11  -6      217.82      222.59     56.78 o 
  11  11  -6      770.82      724.01    102.47 o 
  12  11  -6      555.57      515.63     80.69 o 
  -9  12  -6       47.22       69.50     64.37 o 
  -8  12  -6       99.76      106.23     64.37 o 
  -7  12  -6       59.23       52.52     56.47 o 
  -6  12  -6      514.89      551.84     71.72 o 
  -5  12  -6      122.41       98.34     41.19 o 
  -4  12  -6      384.78      364.47     56.67 o 
  -3  12  -6      455.21      422.86     60.22 o 
  -2  12  -6       53.83       41.97     30.47 o 
  -1  12  -6     1011.69     1009.77     76.75 o 
   0  12  -6      995.35     1036.33     76.43 o 
   1  12  -6      160.02      167.33     41.04 o 
   2  12  -6      541.81      537.71     48.28 o 
   3  12  -6      378.74      364.34     43.44 o 
   4  12  -6     1825.07     1885.11    115.90 o 
   5  12  -6     1781.70     1829.59    100.54 o 
   6  12  -6       74.69       74.86     39.68 o 
   7  12  -6      204.25      171.78     47.73 o 
   8  12  -6      242.94      201.28     53.18 o 
   9  12  -6       15.24       30.87     44.41 o 
  10  12  -6       13.42       16.40     44.39 o 
  11  12  -6      532.81      450.03     77.61 o 
  -8  13  -6       27.46       30.80     67.92 o 
  -7  13  -6       42.74      -21.72     56.86 o 
  -6  13  -6       96.24      107.81     63.18 o 
  -5  13  -6      355.28      343.32     71.48 o 
  -4  13  -6      412.51      454.11     64.49 o 
  -3  13  -6      142.57      102.61     40.36 o 
  -2  13  -6     2923.04     2994.19    131.76 o 
  -1  13  -6      451.79      408.47     59.99 o 
   0  13  -6      838.19      908.09     78.41 o 
   1  13  -6      466.05      474.45     63.80 o 
   2  13  -6       96.93       81.91     38.11 o 
   3  13  -6     1540.45     1554.48     98.71 o 
   4  13  -6      599.20      634.90     70.39 o 
   5  13  -6      702.46      683.30    100.50 o 
   6  13  -6     1038.30     1085.28     86.68 o 
   7  13  -6      563.30      448.32     67.85 o 
   8  13  -6       41.37       70.69     46.63 o 
   9  13  -6       85.71       68.96     51.22 o 
  10  13  -6       33.83       49.34     54.47 o 
  -7  14  -6       56.49       46.20     66.34 o 
  -6  14  -6      200.40       87.27     68.71 o 
  -5  14  -6      230.81      244.44     80.56 o 
  -4  14  -6      181.84      168.67     49.81 o 
  -3  14  -6      391.54      380.26     65.07 o 
  -2  14  -6      169.79      141.85     44.87 o 
  -1  14  -6     1312.20     1484.24     98.79 o 
   0  14  -6      785.20      881.47     95.17 o 
   1  14  -6       41.36       29.06     37.28 o 
   2  14  -6      913.07      878.73     85.92 o 
   3  14  -6      289.66      220.22     52.49 o 
   4  14  -6     1155.81     1183.49    135.05 o 
   5  14  -6      820.72      837.56    122.42 o 
   6  14  -6        8.24       23.00     42.44 o 
   7  14  -6      161.94      126.79     53.56 o 
   8  14  -6        9.19       31.23     48.44 o 
  -5  15  -6      104.23       80.95     64.37 o 
  -4  15  -6      440.53      368.04     95.96 o 
  -3  15  -6       43.99       18.55     39.77 o 
  -2  15  -6      490.34      520.13     73.23 o 
  -1  15  -6      106.17       64.38     40.80 o 
   0  15  -6      562.44      620.53     77.76 o 
   1  15  -6      856.44      885.94     91.03 o 
   2  15  -6      149.37      177.18     51.22 o 
   3  15  -6      344.20      345.72     64.08 o 
   4  15  -6      273.15      347.50     95.17 o 
   5  15  -6       93.33       46.60     64.76 o 
   6  15  -6      516.21      603.39    119.65 o 
   7  15  -6      109.61      141.37     83.32 o 
  -3  16  -6      195.21      196.84     60.28 o 
  -2  16  -6       21.35       31.28     48.56 o 
  -1  16  -6      652.72      761.03     88.79 o 
   0  16  -6      257.99      191.66     57.07 o 
   1  16  -6       14.38       38.06     46.38 o 
   2  16  -6      356.23      410.67     72.97 o 
   3  16  -6       95.80       83.45     50.05 o 
   4  16  -6     1026.44     1048.43    149.66 o 
 -13   1  -5       75.99       16.19     58.84 o 
 -12   1  -5        0.27      -16.70     35.74 o 
 -11   1  -5      179.36      154.72     33.57 o 
 -10   1  -5       45.64       59.53     21.18 o 
  -9   1  -5      811.74      751.40     39.89 o 
  -8   1  -5        1.04        2.21     14.59 o 
  -7   1  -5     1196.02     1125.12     40.67 o 
  -6   1  -5      581.32      508.24     26.72 o 
  -5   1  -5     1587.63     1570.87     38.97 o 
  -4   1  -5     1179.77     1086.19     43.22 o 
  -3   1  -5     1875.94     2050.06     40.64 o 
  -2   1  -5      766.28      751.22     26.17 o 
  -1   1  -5     6063.56     6325.86    178.87 o 
   0   1  -5      429.36      410.25     20.79 o 
   1   1  -5      497.90      435.32     17.85 o 
   2   1  -5      138.70      127.74     11.36 o 
   3   1  -5    15076.55    16214.90    130.18 o 
   4   1  -5      741.88      860.25     23.44 o 
   5   1  -5     1321.19     1296.07     29.35 o 
   6   1  -5      216.11      186.63     17.27 o 
   7   1  -5     1408.28     1381.64     40.32 o 
   8   1  -5     1102.34     1016.55     32.90 o 
   9   1  -5       87.27       78.87     19.69 o 
  10   1  -5       63.93       48.11     20.84 o 
  11   1  -5       41.93       28.81     28.33 o 
  12   1  -5      105.80       71.28     34.62 o 
  13   1  -5       27.76       21.05     37.39 o 
  14   1  -5      118.95      159.54     68.71 o 
  15   1  -5       18.42       14.61     61.21 o 
 -12   2  -5      201.35      161.44     37.25 o 
 -11   2  -5      219.98      156.31     33.48 o 
 -10   2  -5      468.30      420.14     36.76 o 
  -9   2  -5      857.54      842.50     42.32 o 
  -8   2  -5      478.44      458.32     31.70 o 
  -7   2  -5      150.96       96.85     17.52 o 
  -6   2  -5     2440.20     2479.96     75.71 o 
  -5   2  -5      501.92      504.32     24.00 o 
  -4   2  -5      344.38      300.11     17.87 o 
  -3   2  -5     4099.97     3999.72     48.38 o 
  -2   2  -5     1012.87     1196.01     38.09 o 
  -1   2  -5     3539.89     3520.38     48.99 o 
   0   2  -5     2291.99     2220.96     38.58 o 
   1   2  -5     3319.43     3529.81     55.62 o 
   2   2  -5     1751.68     2033.90     35.80 o 
   3   2  -5     3310.15     3666.98     45.64 o 
   4   2  -5      435.23      314.94     20.79 o 
   5   2  -5       39.25       29.25     11.62 o 
   6   2  -5      597.20      596.12     30.63 o 
   7   2  -5     5382.46     5689.27    181.94 o 
   8   2  -5      118.04      134.62     21.59 o 
   9   2  -5      499.63      541.61     36.98 o 
  10   2  -5       87.32       78.60     22.44 o 
  11   2  -5       61.46       55.86     24.03 o 
  12   2  -5      143.08      108.77     36.15 o 
  13   2  -5      126.56      123.21     64.37 o 
  14   2  -5       12.48      -11.85     55.68 o 
  15   2  -5      253.04      184.02     79.37 o 
  16   2  -5       26.23       73.84     83.72 o 
 -12   3  -5      179.69      152.82     63.58 o 
 -11   3  -5      399.86      339.74     43.35 o 
 -10   3  -5       94.21       46.12     25.43 o 
  -9   3  -5       32.29       25.30     18.56 o 
  -8   3  -5      616.16      579.83     34.08 o 
  -7   3  -5      186.30      185.39     22.46 o 
  -6   3  -5      547.29      517.09     27.64 o 
  -5   3  -5      554.80      454.26     25.76 o 
  -4   3  -5     1926.32     1878.06     40.19 o 
  -3   3  -5     1300.32     1273.25     30.05 o 
  -2   3  -5     1002.77      885.43     22.64 o 
  -1   3  -5     3475.88     3628.60     52.91 o 
   0   3  -5     7762.90     7694.04    119.18 o 
   1   3  -5     2649.70     2802.93     49.30 o 
   2   3  -5     1156.94     1222.18     33.47 o 
   3   3  -5      315.38      285.86     15.15 o 
   4   3  -5      918.01      828.61     52.25 o 
   5   3  -5      167.45      118.52     16.96 o 
   6   3  -5     2720.17     2626.06     84.88 o 
   7   3  -5      568.14      522.86     32.76 o 
   8   3  -5     3909.93     3989.61     84.15 o 
   9   3  -5      232.01      212.85     27.57 o 
  10   3  -5      181.31      133.35     26.94 o 
  11   3  -5      324.08      342.13     37.48 o 
  12   3  -5       81.58      104.65     56.47 o 
  13   3  -5       26.98       37.91     54.10 o 
  14   3  -5      358.20      338.03     88.85 o 
  15   3  -5      143.04      201.00     82.14 o 
 -13   4  -5      270.32      245.62     82.93 o 
 -12   4  -5      694.96      552.06     98.72 o 
 -11   4  -5      634.77      631.30     65.85 o 
 -10   4  -5      654.34      638.57     61.68 o 
  -9   4  -5      357.04      359.72     32.23 o 
  -8   4  -5      163.91      107.88     20.89 o 
  -7   4  -5     1165.73     1083.90     42.75 o 
  -6   4  -5      701.14      717.43     32.32 o 
  -5   4  -5      182.33      156.73     17.83 o 
  -4   4  -5      834.79      710.11     27.55 o 
  -3   4  -5     9129.74     9835.67     89.29 o 
  -2   4  -5      264.41      218.83     20.96 o 
  -1   4  -5      803.50      711.22     27.30 o 
   0   4  -5     4245.04     4242.21     71.02 o 
   1   4  -5    12806.96    13934.96    108.30 o 
   2   4  -5     8712.26     9249.86    323.43 o 
   3   4  -5     3282.51     3440.13    101.68 o 
   4   4  -5     2348.79     2492.12     56.35 o 
   5   4  -5      932.53      917.06     45.30 o 
   6   4  -5       21.34       10.78     12.94 o 
   7   4  -5     2338.87     2638.98     66.26 o 
   8   4  -5       28.54        9.86     16.64 o 
   9   4  -5     2077.28     1962.31     74.11 o 
  10   4  -5     1674.51     1705.75     85.33 o 
  11   4  -5      373.32      343.14     50.21 o 
  12   4  -5      576.53      564.14     64.94 o 
  13   4  -5      249.25      163.88     69.50 o 
  14   4  -5      305.83      319.07     88.06 o 
  15   4  -5      440.39      411.48    101.88 o 
 -13   5  -5      407.82      375.94     93.59 o 
 -12   5  -5      369.50      370.01     90.04 o 
 -11   5  -5      620.96      548.50     92.80 o 
 -10   5  -5     1044.71     1058.55     72.57 o 
  -9   5  -5       52.21       47.97     28.61 o 
  -8   5  -5      120.97       95.85     24.21 o 
  -7   5  -5     1052.49     1046.65     47.45 o 
  -6   5  -5      833.71      820.69     35.96 o 
  -5   5  -5     1482.53     1506.60     43.71 o 
  -4   5  -5     4431.84     4730.52     92.85 o 
  -3   5  -5      759.13      654.84     27.04 o 
  -2   5  -5     4803.68     5057.47     71.21 o 
  -1   5  -5      327.99      335.46     20.49 o 
   0   5  -5     3139.90     3163.56     64.23 o 
   1   5  -5     3376.12     3385.19     67.82 o 
   2   5  -5     1754.82     1636.50     49.38 o 
   3   5  -5    13176.24    13924.32    644.66 o 
   4   5  -5     3724.03     3874.90     99.52 o 
   5   5  -5      419.61      304.41     24.67 o 
   6   5  -5     2861.77     2785.94     75.67 o 
   7   5  -5     2284.45     2224.58     61.97 o 
   8   5  -5     1539.85     1541.04     55.26 o 
   9   5  -5       31.75       30.61     26.81 o 
  10   5  -5        3.47        5.41     25.32 o 
  11   5  -5     2529.35     2458.46    109.13 o 
  12   5  -5      158.48      127.81     42.58 o 
  13   5  -5      514.36      530.34    102.28 o 
  14   5  -5     1155.42     1121.88    139.00 o 
  15   5  -5       42.48       36.33     75.82 o 
 -13   6  -5       40.59       47.39     66.34 o 
 -12   6  -5      922.39      852.96    120.84 o 
 -11   6  -5     1632.28     1498.21    135.05 o 
 -10   6  -5      120.91       86.88     54.49 o 
  -9   6  -5     1541.38     1485.31    119.26 o 
  -8   6  -5      601.03      659.40     54.84 o 
  -7   6  -5     1920.24     1959.77     64.49 o 
  -6   6  -5      402.94      416.57     32.93 o 
  -5   6  -5      626.59      614.51     35.04 o 
  -4   6  -5     3708.55     3783.25     74.88 o 
  -3   6  -5     8360.33     8474.94    119.84 o 
  -2   6  -5      141.65      120.06     17.99 o 
  -1   6  -5     4665.56     4783.41     81.71 o 
   0   6  -5     2474.34     2604.90     71.72 o 
   1   6  -5     7417.46     8056.57    169.59 o 
   2   6  -5     4649.92     4689.69     86.77 o 
   3   6  -5      299.86      241.79     31.60 o 
   4   6  -5     4450.03     4282.99    110.08 o 
   5   6  -5      890.22      862.33     54.09 o 
   6   6  -5     1116.39     1032.95     99.51 o 
   7   6  -5     2904.79     2902.46    104.34 o 
   8   6  -5      930.12      841.62     62.99 o 
   9   6  -5       66.97       44.59     28.82 o 
  10   6  -5     4945.19     5013.59    240.49 o 
  11   6  -5      799.49      721.19     70.84 o 
  12   6  -5     1680.85     1638.62     98.98 o 
  13   6  -5      544.02      451.67     68.36 o 
  14   6  -5       16.99      -25.27     58.84 o 
  15   6  -5      791.03      937.86    144.92 o 
 -13   7  -5      945.48      875.87    129.92 o 
 -12   7  -5       39.32       28.04     58.84 o 
 -11   7  -5      918.08      859.28    118.47 o 
 -10   7  -5     2098.20     2076.73    152.82 o 
  -9   7  -5       67.61       21.25     29.34 o 
  -8   7  -5     1204.05     1043.15     68.38 o 
  -7   7  -5      389.10      330.39     34.38 o 
  -6   7  -5     1706.38     1552.89     57.68 o 
  -5   7  -5      967.06      927.59     44.25 o 
  -4   7  -5      656.09      574.51     36.10 o 
  -3   7  -5     1347.07     1337.31    103.66 o 
  -2   7  -5     3024.71     3135.71     93.01 o 
  -1   7  -5      497.58      490.21     43.62 o 
   0   7  -5     4715.13     4952.68     89.32 o 
   1   7  -5     7839.23     8287.99    141.67 o 
   2   7  -5     3449.49     3395.45     78.29 o 
   3   7  -5     6851.85     6860.78    118.38 o 
   4   7  -5     3510.01     3510.42    105.08 o 
   5   7  -5       86.49       63.84     25.37 o 
   6   7  -5     2095.95     1916.36     84.82 o 
   7   7  -5      748.37      697.46     58.39 o 
   8   7  -5      769.75      781.13     63.44 o 
   9   7  -5     2750.89     2688.19    113.04 o 
  10   7  -5        4.34       14.83     31.27 o 
  11   7  -5      998.86     1044.17     82.64 o 
  12   7  -5      709.54      704.78     80.49 o 
  13   7  -5       25.50      -20.85     43.49 o 
  14   7  -5     1902.84     2021.44    182.04 o 
 -13   8  -5        9.40       28.43     67.13 o 
 -12   8  -5     1117.40     1041.33    127.94 o 
 -11   8  -5      586.38      581.67    106.23 o 
 -10   8  -5       45.44       24.88     50.94 o 
  -9   8  -5     1364.30     1180.33    117.68 o 
  -8   8  -5      951.53      882.24     67.16 o 
  -7   8  -5     1812.82     1712.10    123.21 o 
  -6   8  -5       76.16       53.18     20.72 o 
  -5   8  -5       85.17       79.11     21.67 o 
  -4   8  -5     1366.43     1357.50     53.18 o 
  -3   8  -5     3950.83     3999.13    116.62 o 
  -2   8  -5      511.28      479.03     32.08 o 
  -1   8  -5     1773.00     1774.83     95.36 o 
   0   8  -5     2212.73     2259.62     64.30 o 
   1   8  -5     4817.20     5069.84     97.52 o 
   2   8  -5     5661.63     5721.43    199.50 o 
   3   8  -5      258.88      273.87     30.67 o 
   4   8  -5     4532.37     4439.46    122.78 o 
   5   8  -5      889.01      795.05     57.47 o 
   6   8  -5      680.69      616.61     53.17 o 
   7   8  -5     1850.97     1785.46     90.59 o 
   8   8  -5     1318.96     1262.93     81.14 o 
   9   8  -5      429.50      397.04     55.71 o 
  10   8  -5      656.63      688.53     73.01 o 
  11   8  -5       68.21       23.87     38.30 o 
  12   8  -5       13.64      -17.48     39.90 o 
  13   8  -5      473.25      533.07     78.50 o 
  14   8  -5      339.75      255.63     66.67 o 
 -12   9  -5       37.20       49.36     69.11 o 
 -11   9  -5     1207.33     1091.48    130.71 o 
 -10   9  -5     1904.77     2000.91    161.91 o 
  -9   9  -5      282.60      178.49     65.55 o 
  -8   9  -5     1567.31     1581.93    133.87 o 
  -7   9  -5      876.93      805.02     64.63 o 
  -6   9  -5      394.62      299.96     35.31 o 
  -5   9  -5      491.90      515.81     40.55 o 
  -4   9  -5     2518.47     2581.66    125.53 o 
  -3   9  -5      954.77      956.45     64.54 o 
  -2   9  -5     4940.09     5319.86    148.87 o 
  -1   9  -5       54.48       39.51     17.25 o 
   0   9  -5     2608.98     2659.66     72.63 o 
   1   9  -5     2128.46     2122.43     67.50 o 
   2   9  -5     1107.17      986.92     48.88 o 
   3   9  -5     8881.21     9255.86    146.51 o 
   4   9  -5      610.95      570.84     54.09 o 
   5   9  -5     2671.20     2622.52    110.77 o 
   6   9  -5     4658.67     4558.51    139.03 o 
   7   9  -5      259.06      244.56     44.86 o 
   8   9  -5     1083.37     1028.50     77.65 o 
   9   9  -5     1138.96     1100.66     82.79 o 
  10   9  -5       95.29       86.68     42.99 o 
  11   9  -5      263.65      215.27     52.46 o 
  12   9  -5       40.10       29.52     42.34 o 
  13   9  -5      915.26      879.64     92.73 o 
 -11  10  -5      302.39      336.45     90.04 o 
 -10  10  -5      343.13      302.88     84.11 o 
  -9  10  -5     1167.75     1006.97    127.55 o 
  -8  10  -5      131.29       35.94     48.97 o 
  -7  10  -5      655.97      718.94     69.24 o 
  -6  10  -5      723.63      835.18     71.16 o 
  -5  10  -5       67.07       40.12     23.48 o 
  -4  10  -5      499.37      458.18     41.35 o 
  -3  10  -5     5059.74     5343.29    147.21 o 
  -2  10  -5       32.08       25.84     24.67 o 
  -1  10  -5     2573.77     2468.92    100.66 o 
   0  10  -5      871.17      885.45     47.55 o 
   1  10  -5       32.47       34.53     20.13 o 
   2  10  -5     2022.81     2046.37     71.62 o 
   3  10  -5      149.41       91.38     24.63 o 
   4  10  -5     1084.06     1131.18     71.44 o 
   5  10  -5      731.35      732.06     64.66 o 
   6  10  -5     2441.51     2590.55    111.95 o 
   7  10  -5     2188.17     2245.88    108.27 o 
   8  10  -5      523.15      545.66     88.65 o 
   9  10  -5      258.09      260.88     53.75 o 
  10  10  -5     1601.97     1574.54    103.65 o 
  11  10  -5      150.99      161.35     53.24 o 
  12  10  -5      681.73      623.66     80.65 o 
  13  10  -5      184.88      166.48     60.95 o 
 -11  11  -5      252.96      170.99     84.51 o 
 -10  11  -5      633.38      421.35     99.12 o 
  -9  11  -5      172.48       76.21     61.60 o 
  -8  11  -5     1040.89      935.50    125.97 o 
  -7  11  -5       80.61       71.08     57.65 o 
  -6  11  -5       22.44       25.86     33.07 o 
  -5  11  -5     2242.79     2285.01    105.18 o 
  -4  11  -5      402.95      381.51     46.55 o 
  -3  11  -5      245.84      196.45     39.74 o 
  -2  11  -5     6818.64     7010.66    174.49 o 
  -1  11  -5       61.04       46.06     27.37 o 
   0  11  -5     1885.89     1960.99     95.90 o 
   1  11  -5      368.91      369.21     37.77 o 
   2  11  -5       25.64       17.60     20.16 o 
   3  11  -5      407.97      448.20     43.04 o 
   4  11  -5      503.94      429.68     54.29 o 
   5  11  -5      169.52      127.20     38.08 o 
   6  11  -5      819.19      785.78     73.66 o 
   7  11  -5      245.93      184.18     44.67 o 
   8  11  -5      953.98      885.52     77.76 o 
   9  11  -5      326.52      289.79     57.64 o 
  10  11  -5       25.98       -4.52     40.54 o 
  11  11  -5      389.48      332.59     66.73 o 
  12  11  -5      404.05      416.25     76.51 o 
 -10  12  -5        9.33      -19.35     61.21 o 
  -9  12  -5      735.42      618.79    118.07 o 
  -8  12  -5       55.96       34.75     55.68 o 
  -7  12  -5      161.57       94.77     63.58 o 
  -6  12  -5      171.79      154.80     67.13 o 
  -5  12  -5       55.08       44.03     34.74 o 
  -4  12  -5     1262.09     1335.03     67.30 o 
  -3  12  -5     1119.74     1048.97     77.25 o 
  -2  12  -5      125.91      100.21     36.14 o 
  -1  12  -5     2992.75     3090.26    124.76 o 
   0  12  -5      154.15      128.98     39.36 o 
   1  12  -5      344.99      309.40     49.47 o 
   2  12  -5       92.84       62.50     27.10 o 
   3  12  -5      177.25      144.91     32.23 o 
   4  12  -5      423.23      409.21     54.89 o 
   5  12  -5      214.55      204.09     47.30 o 
   6  12  -5      164.56      157.81     45.77 o 
   7  12  -5      678.41      714.74     76.48 o 
   8  12  -5      198.65      151.26     46.89 o 
   9  12  -5      307.30      332.47     62.18 o 
  10  12  -5      150.24       97.38     47.86 o 
  11  12  -5      125.06       97.87     54.93 o 
  -9  13  -5       80.35       85.30     69.90 o 
  -8  13  -5      154.37       50.94     60.02 o 
  -7  13  -5      197.34      200.60     80.16 o 
  -6  13  -5      304.64      263.00     80.95 o 
  -5  13  -5      107.77       60.29     38.38 o 
  -4  13  -5       10.69       25.81     35.48 o 
  -3  13  -5       56.22       45.88     38.10 o 
  -2  13  -5       91.00       70.39     36.93 o 
  -1  13  -5      170.46      143.40     43.21 o 
   0  13  -5     1921.86     1997.79    107.22 o 
   1  13  -5      114.18      105.29     40.42 o 
   2  13  -5      857.54      864.53     76.48 o 
   3  13  -5     1306.07     1473.43     97.54 o 
   4  13  -5     1372.79     1340.70     88.60 o 
   5  13  -5      126.35      120.84     44.64 o 
   6  13  -5      699.38      678.65     77.03 o 
   7  13  -5       31.76       28.30     43.41 o 
   8  13  -5      120.40      104.25     49.40 o 
   9  13  -5       52.54       73.26     50.12 o 
  10  13  -5       31.23        6.35     51.32 o 
  -7  14  -5       28.51       43.83     64.37 o 
  -6  14  -5      251.06      303.67     87.67 o 
  -5  14  -5       66.67       70.69     59.23 o 
  -4  14  -5       31.34       28.69     39.18 o 
  -3  14  -5       52.25       19.45     37.10 o 
  -2  14  -5      261.87      201.22     51.93 o 
  -1  14  -5      765.27      773.04    129.72 o 
   0  14  -5       89.41       79.67     38.30 o 
   1  14  -5     1596.75     1632.12    102.59 o 
   2  14  -5      709.04      744.55     78.60 o 
   3  14  -5      267.67      371.33     61.44 o 
   4  14  -5      117.75      144.14     66.74 o 
   5  14  -5      638.37      550.80     70.44 o 
   6  14  -5      168.00      185.41     55.15 o 
   7  14  -5      150.96       71.19     48.46 o 
   8  14  -5       66.55       68.15     50.91 o 
   9  14  -5      262.58      270.13     71.44 o 
  -6  15  -5       27.02        5.53     61.21 o 
  -5  15  -5       57.31       18.95     56.07 o 
  -4  15  -5       30.86       48.97     56.47 o 
  -3  15  -5       35.84       56.11     42.95 o 
  -2  15  -5       55.70       23.39     43.34 o 
  -1  15  -5       75.95       33.60     41.79 o 
   0  15  -5      193.47      179.76     53.11 o 
   1  15  -5       14.38       39.94     43.21 o 
   2  15  -5      409.52      551.07     74.17 o 
   3  15  -5       89.23       86.76     46.57 o 
   4  15  -5      122.01      118.47     72.26 o 
   5  15  -5       51.91       39.09     67.53 o 
   6  15  -5        2.36       13.03     64.76 o 
   7  15  -5        5.50       -6.84     47.18 o 
  -3  16  -5      159.87       93.59     69.90 o 
  -2  16  -5        1.64      -10.47     43.36 o 
  -1  16  -5       13.12       11.58     41.44 o 
   0  16  -5       19.75       37.49     46.02 o 
   1  16  -5      107.39      122.23     53.31 o 
   2  16  -5        2.11      -10.75     41.27 o 
   3  16  -5       44.76       39.43     46.21 o 
   4  16  -5       13.97        5.53     67.53 o 
   5  16  -5      139.09      123.60     82.14 o 
 -12   0  -4     4822.40     5308.34    159.86 o 
 -11   0  -4     1200.41     1109.71     73.54 o 
 -10   0  -4      367.97      379.96     52.72 o 
  -9   0  -4     2608.22     2659.77     96.55 o 
  -8   0  -4      234.33      237.39     35.32 o 
  -6   0  -4     9434.22     9952.71    356.39 o 
  -5   0  -4      209.51      167.78     22.54 o 
  -4   0  -4    13956.74    14373.21    146.78 o 
  -3   0  -4      324.70      241.89     24.29 o 
  -2   0  -4     4008.31     4001.49     87.86 o 
  -1   0  -4     8762.61     8926.28    370.60 o 
   0   0  -4     6945.88     7262.11    196.85 o 
   1   0  -4     4511.02     4854.02    172.57 o 
   2   0  -4    12454.07    13446.69    345.73 o 
   3   0  -4      457.08      419.66     22.19 o 
   4   0  -4      276.67      326.60     20.89 o 
   5   0  -4     1268.37     1372.47     42.49 o 
   6   0  -4      952.78      782.11     35.77 o 
   7   0  -4     1600.52     1677.41     54.97 o 
   8   0  -4      262.74      230.55     28.83 o 
   9   0  -4     6130.42     6342.92    120.36 o 
  10   0  -4      962.48      956.78     54.11 o 
  11   0  -4     4237.74     4597.31    189.55 o 
  12   0  -4     1192.30     1242.33    109.78 o 
  13   0  -4      565.10      556.01     88.85 o 
  14   0  -4      583.32      545.34     95.96 o 
 -13   1  -4     1029.67      982.49    115.70 o 
 -12   1  -4      519.22      447.30     41.75 o 
 -11   1  -4      518.60      525.75     41.13 o 
 -10   1  -4      670.43      673.75     40.40 o 
  -9   1  -4       28.59       24.24     17.18 o 
  -8   1  -4    11998.44    13261.97    262.13 o 
  -7   1  -4     1101.01      982.25     37.80 o 
  -6   1  -4     7672.09     8090.39     97.58 o 
  -5   1  -4     5034.17     5061.27     68.44 o 
  -4   1  -4      336.12      309.08     17.71 o 
  -3   1  -4      229.70      159.75     11.97 o 
  -2   1  -4      457.44      375.24     12.81 o 
  -1   1  -4     7684.26     8022.63     72.78 o 
   0   1  -4    11459.33    11206.02    162.67 o 
   1   1  -4      364.70      268.89     13.06 o 
   2   1  -4     2921.62     2791.53     36.35 o 
   3   1  -4     6672.80     6638.70     76.43 o 
   4   1  -4      455.30      436.24     15.92 o 
   5   1  -4     9691.59    10165.21    125.62 o 
   6   1  -4     8945.89     9286.76     85.36 o 
   7   1  -4     1165.13     1214.28     40.70 o 
   8   1  -4     1756.16     1549.77     40.05 o 
   9   1  -4      749.75      688.97     30.66 o 
  10   1  -4     1777.14     1805.99     62.60 o 
  11   1  -4      307.23      335.82     46.82 o 
  12   1  -4      815.78      751.63     66.96 o 
  13   1  -4     1490.66     1556.60     90.84 o 
  14   1  -4      788.29      950.90    119.65 o 
  15   1  -4      274.01      252.34     86.88 o 
 -13   2  -4     1311.24     1203.63    125.18 o 
 -12   2  -4      713.97      680.79     99.12 o 
 -11   2  -4     1066.74     1060.68     51.31 o 
 -10   2  -4      288.85      216.52     29.12 o 
  -9   2  -4     1217.65     1133.23     46.50 o 
  -8   2  -4      347.82      305.17     27.37 o 
  -7   2  -4     2922.25     2951.06     62.36 o 
  -6   2  -4     2489.85     2559.28     54.63 o 
  -5   2  -4      515.95      475.89     22.95 o 
  -4   2  -4     1068.15      888.88     27.46 o 
  -3   2  -4      316.57      289.87     15.01 o 
  -2   2  -4     8027.59     7848.30     84.61 o 
  -1   2  -4    23993.99    24711.73    218.04 o 
   0   2  -4      681.52      681.67     20.67 o 
   1   2  -4     7629.66     7525.00     62.86 o 
   2   2  -4      703.78      703.79     19.38 o 
   3   2  -4      335.82      273.28     13.90 o 
   4   2  -4     8029.89     7968.81     88.83 o 
   6   2  -4     4287.39     4316.07     97.62 o 
   7   2  -4     8429.64     8551.38     92.85 o 
   8   2  -4      408.95      358.58     22.40 o 
   9   2  -4     2682.23     2732.18     73.01 o 
  10   2  -4      577.66      532.68     39.03 o 
  11   2  -4     1663.22     1592.74     63.88 o 
  12   2  -4     1256.46     1364.16     80.89 o 
  13   2  -4      623.97      569.43     99.12 o 
  14   2  -4       58.52       62.39     59.63 o 
  15   2  -4      533.54      548.11    107.02 o 
  16   2  -4        5.62       16.59     78.58 o 
 -14   3  -4      202.34      177.31     77.40 o 
 -13   3  -4      178.11      244.04     78.19 o 
 -12   3  -4       73.58       35.15     50.15 o 
 -11   3  -4       87.01       60.83     27.86 o 
 -10   3  -4     1064.17     1088.76     55.40 o 
  -9   3  -4     1335.23     1276.45     60.52 o 
  -8   3  -4     6367.66     6538.61    206.91 o 
  -7   3  -4      844.04      765.25     34.62 o 
  -6   3  -4      582.84      505.16     26.87 o 
  -5   3  -4     8520.55     8617.03     92.17 o 
  -4   3  -4     1103.86     1090.88     36.77 o 
  -3   3  -4     4734.01     4794.24     61.36 o 
  -2   3  -4     2723.15     2613.89     54.89 o 
  -1   3  -4     2098.42     2211.69     39.02 o 
   0   3  -4      233.53      178.37     13.23 o 
   1   3  -4      210.41      182.15     13.15 o 
   2   3  -4     1332.53     1169.97     29.85 o 
   3   3  -4    16669.34    17179.45    333.46 o 
   4   3  -4     3276.18     3344.87     59.51 o 
   5   3  -4     5026.62     5345.92    109.39 o 
   6   3  -4     6834.67     7142.32    191.38 o 
   7   3  -4     2297.01     2343.55     65.46 o 
   8   3  -4     4885.44     4990.82    118.44 o 
   9   3  -4     2276.56     2292.40     68.19 o 
  10   3  -4     2087.12     2091.57     69.23 o 
  11   3  -4      565.43      582.18     62.00 o 
  12   3  -4       90.12       67.08     35.54 o 
  13   3  -4       31.23        2.37     53.71 o 
  14   3  -4      679.53      668.55    114.12 o 
  15   3  -4       37.20       21.32     69.90 o 
 -14   4  -4      427.61      361.72    100.30 o 
 -13   4  -4      177.48       66.74     65.95 o 
 -12   4  -4      503.40      452.54     89.25 o 
 -11   4  -4      100.28       78.98     52.92 o 
 -10   4  -4       10.33      -12.87     20.14 o 
  -9   4  -4      651.41      619.33     42.82 o 
  -8   4  -4      277.09      233.36     25.47 o 
  -7   4  -4     1394.70     1298.94     44.39 o 
  -6   4  -4      136.89      123.12     17.54 o 
  -5   4  -4       86.88       79.97     14.30 o 
  -4   4  -4    12589.08    12974.44    162.78 o 
  -3   4  -4      455.58      466.87     27.87 o 
  -2   4  -4    22889.87    24613.68    305.14 o 
  -1   4  -4     9261.71    10236.24    144.89 o 
   0   4  -4      681.78      591.71     22.40 o 
   1   4  -4      865.57      739.60     44.58 o 
   2   4  -4       76.20       39.17     10.90 o 
   3   4  -4      497.70      476.62     33.49 o 
   4   4  -4     9759.27     9586.83    246.30 o 
   5   4  -4       13.62       11.37     11.43 o 
   6   4  -4     2298.24     2275.45     56.63 o 
   7   4  -4     3697.69     3823.61    134.93 o 
   8   4  -4       69.59       40.48     17.05 o 
   9   4  -4     7989.97     8392.83    236.84 o 
  10   4  -4      250.58      198.66     39.45 o 
  11   4  -4      256.76      170.35     42.00 o 
  12   4  -4      836.37      786.03     70.40 o 
  13   4  -4      406.10      354.61     84.51 o 
  14   4  -4      200.71      139.00     75.82 o 
  15   4  -4       28.04       55.68     70.29 o 
 -14   5  -4       67.70       60.42     73.05 o 
 -13   5  -4      656.81      629.06    109.78 o 
 -12   5  -4        5.38        1.18     44.62 o 
 -11   5  -4       61.95       78.98     49.36 o 
 -10   5  -4      252.46      225.84     34.66 o 
  -9   5  -4        0.96        0.64     18.49 o 
  -8   5  -4      688.28      592.61     40.84 o 
  -7   5  -4      275.76      233.68     27.22 o 
  -6   5  -4     1268.37     1215.81     47.44 o 
  -5   5  -4      500.67      495.77     29.96 o 
  -4   5  -4     7606.36     8635.28    244.65 o 
  -3   5  -4     8209.24     8936.18    103.35 o 
  -2   5  -4     1835.22     1682.26     46.73 o 
  -1   5  -4       19.75       15.28      9.87 o 
   0   5  -4    11841.07    12619.45    450.20 o 
   1   5  -4      452.79      401.87     24.30 o 
   2   5  -4     2964.25     2978.37     63.73 o 
   3   5  -4     1006.30      970.31     67.53 o 
   4   5  -4     3647.98     3983.49     99.16 o 
   5   5  -4     4234.43     4393.72    189.73 o 
   6   5  -4     5348.58     5233.61    134.71 o 
   7   5  -4      515.22      469.56     30.72 o 
   8   5  -4     4679.93     4604.34    127.88 o 
   9   5  -4      227.18      230.68     39.86 o 
  10   5  -4      390.22      378.12     49.59 o 
  11   5  -4      537.72      607.79     65.04 o 
  12   5  -4       56.13       48.15     35.32 o 
  13   5  -4      684.55      711.28     75.89 o 
  14   5  -4      193.80      223.51     85.69 o 
  15   5  -4       43.39       65.95     81.35 o 
 -14   6  -4       33.66        4.34     70.29 o 
 -13   6  -4       61.91       62.79     69.11 o 
 -12   6  -4      639.14      536.26    103.46 o 
 -11   6  -4       76.40       22.11     46.60 o 
 -10   6  -4      145.02       83.32     50.15 o 
  -9   6  -4        8.14        3.52     20.62 o 
  -8   6  -4      147.77       94.92     24.37 o 
  -7   6  -4      108.16       66.86     19.98 o 
  -6   6  -4     1696.85     1663.06     55.83 o 
  -5   6  -4      679.71      671.27     36.08 o 
  -4   6  -4      306.62      310.19     26.55 o 
  -3   6  -4     5120.80     5266.54     96.21 o 
  -2   6  -4     4258.01     4689.53     74.13 o 
  -1   6  -4     2062.15     2033.39     50.73 o 
   0   6  -4      727.32      752.87     33.32 o 
   1   6  -4     5542.57     5843.26    100.07 o 
   2   6  -4      874.34      807.60     36.87 o 
   3   6  -4     2034.10     2087.16     72.90 o 
   4   6  -4      900.18     1018.39     55.53 o 
   5   6  -4     2730.21     2499.67     86.70 o 
   6   6  -4      757.92      694.48     33.25 o 
   7   6  -4     1341.33     1293.68     70.46 o 
   8   6  -4      433.72      426.49     49.74 o 
   9   6  -4     1787.73     1792.26     90.06 o 
  10   6  -4      387.54      335.70     51.08 o 
  11   6  -4      401.37      380.58     57.28 o 
  12   6  -4      220.13      179.80     48.80 o 
  13   6  -4      272.91      190.56     54.03 o 
  14   6  -4       45.67       34.36     63.18 o 
  15   6  -4      653.79      813.47    139.00 o 
 -13   7  -4        3.45       20.14     63.18 o 
 -12   7  -4       49.13       27.64     52.92 o 
 -11   7  -4      148.67       72.26     58.84 o 
 -10   7  -4       36.45       21.32     41.86 o 
  -9   7  -4      184.30      143.35     55.28 o 
  -8   7  -4      660.95      629.30     43.90 o 
  -7   7  -4     2520.41     2433.30    108.25 o 
  -6   7  -4      272.65      209.87     26.93 o 
  -5   7  -4     1114.23     1118.38     47.25 o 
  -4   7  -4      132.29       88.96     19.17 o 
  -3   7  -4      412.79      420.37     40.98 o 
  -2   7  -4      624.38      602.99     30.47 o 
  -1   7  -4      105.57       72.75     16.14 o 
   0   7  -4       39.74       29.39     13.72 o 
   1   7  -4      360.99      315.85     27.36 o 
   2   7  -4     1398.40     1386.83     50.05 o 
   3   7  -4      118.45       90.72     18.77 o 
   4   7  -4      178.37      200.48     32.53 o 
   5   7  -4       25.31        8.01     19.13 o 
   6   7  -4      724.99      698.38     55.43 o 
   7   7  -4      923.47      906.42     63.24 o 
   8   7  -4     2411.23     2201.61     99.39 o 
   9   7  -4       83.12       41.35     30.25 o 
  10   7  -4      363.42      315.19     52.18 o 
  11   7  -4       47.02       35.74     36.86 o 
  12   7  -4      115.29       98.35     43.85 o 
  13   7  -4       81.05       75.00     45.09 o 
  14   7  -4       69.84       54.88     50.68 o 
 -13   8  -4       29.47       44.23     60.42 o 
 -12   8  -4       96.52       71.08     60.81 o 
 -11   8  -4      164.59      167.83     71.08 o 
 -10   8  -4      107.50      131.50     59.23 o 
  -9   8  -4       29.63      -10.66     38.70 o 
  -8   8  -4      343.47      347.60     38.74 o 
  -7   8  -4       71.72       64.33     23.03 o 
  -6   8  -4     1854.21     1821.00     64.88 o 
  -5   8  -4       17.30       21.12     17.93 o 
  -4   8  -4      123.97       99.48     20.94 o 
  -3   8  -4     2054.80     1965.43     79.81 o 
  -2   8  -4      198.27      206.13     22.26 o 
  -1   8  -4       95.92       50.79     15.81 o 
   0   8  -4      972.28      853.18     39.64 o 
   1   8  -4      585.90      628.62     35.87 o 
   2   8  -4      782.86      807.95     41.70 o 
   3   8  -4      542.47      587.94     38.02 o 
   4   8  -4      157.44      130.19     29.94 o 
   5   8  -4       69.77       61.89     26.14 o 
   6   8  -4      910.98      887.35     63.94 o 
   7   8  -4      106.56       72.10     33.58 o 
   8   8  -4       64.86       51.32     30.85 o 
   9   8  -4      305.86      258.74     46.31 o 
  10   8  -4       31.07       35.90     35.18 o 
  11   8  -4       68.36       34.69     39.13 o 
  12   8  -4       93.75       56.42     43.09 o 
  13   8  -4      418.52      326.79     66.34 o 
  14   8  -4      158.71      179.72     80.76 o 
 -12   9  -4       60.12       37.51     60.42 o 
 -11   9  -4       70.68       54.49     58.84 o 
 -10   9  -4       25.15      -25.67     44.23 o 
  -9   9  -4       58.81       56.07     51.34 o 
  -8   9  -4      275.61      187.57     63.18 o 
  -7   9  -4      487.56      407.13     40.87 o 
  -6   9  -4      139.46      105.11     25.61 o 
  -5   9  -4      574.32      592.99     41.95 o 
  -4   9  -4      503.99      473.23     37.31 o 
  -3   9  -4      150.34      132.42     31.41 o 
  -2   9  -4      218.75      179.77     23.36 o 
  -1   9  -4      667.60      668.04     36.26 o 
   0   9  -4     1413.51     1443.05     52.75 o 
   1   9  -4      533.25      563.88     37.47 o 
   2   9  -4      100.92       72.67     23.27 o 
   3   9  -4      217.18      217.64     29.62 o 
   4   9  -4      664.01      705.02     55.49 o 
   5   9  -4       37.97       26.78     25.80 o 
   6   9  -4     1988.24     2091.27     96.59 o 
   7   9  -4      137.40       94.76     34.26 o 
   8   9  -4       39.59        5.63     31.37 o 
   9   9  -4      140.49       92.47     39.79 o 
  10   9  -4      360.76      309.89     58.90 o 
  11   9  -4      233.34      156.72     48.69 o 
  12   9  -4      493.82      465.36     70.21 o 
  13   9  -4       36.41       22.38     47.28 o 
 -12  10  -4        2.43      -14.22     63.18 o 
 -11  10  -4      105.39       50.15     62.00 o 
 -10  10  -4      443.30      230.62     80.56 o 
  -9  10  -4       77.17      127.55     62.39 o 
  -8  10  -4       17.37       -1.58     40.67 o 
  -7  10  -4      109.39       56.68     33.49 o 
  -6  10  -4      101.73       64.14     25.89 o 
  -5  10  -4      222.07      230.79     32.01 o 
  -4  10  -4      572.12      489.15     41.13 o 
  -3  10  -4      275.52      262.47     45.02 o 
  -2  10  -4      208.83      223.86     38.53 o 
  -1  10  -4     1124.46     1065.30     67.42 o 
   0  10  -4      141.83      113.90     23.24 o 
   1  10  -4     1161.78     1130.26     52.86 o 
   2  10  -4      100.11       86.19     22.70 o 
   3  10  -4      347.59      339.79     36.15 o 
   4  10  -4      482.67      459.58     52.23 o 
   5  10  -4       91.55       69.41     33.76 o 
   6  10  -4     1562.42     1431.41     83.91 o 
   7  10  -4     1346.97     1364.35     86.54 o 
   8  10  -4       36.22       42.63     35.32 o 
   9  10  -4      103.21       74.52     41.02 o 
  10  10  -4       75.42       47.90     40.48 o 
  11  10  -4      163.75      138.98     54.14 o 
  12  10  -4       66.23       27.84     45.24 o 
  13  10  -4      165.36      115.32     57.79 o 
 -11  11  -4      491.87      568.25    116.89 o 
 -10  11  -4      142.89      112.94     68.71 o 
  -9  11  -4      521.04      442.67     95.56 o 
  -8  11  -4      747.70      808.74    117.28 o 
  -7  11  -4      109.83       86.48     56.86 o 
  -6  11  -4       21.06       13.31     24.21 o 
  -5  11  -4     1596.45     1506.44     67.74 o 
  -4  11  -4        0.87       -5.50     19.60 o 
  -3  11  -4       81.68       48.76     29.41 o 
  -2  11  -4      460.65      444.74     54.55 o 
  -1  11  -4       54.80       33.20     26.76 o 
   0  11  -4     6389.52     6491.52    171.78 o 
   1  11  -4      718.99      698.68     45.63 o 
   2  11  -4      493.26      483.66     43.35 o 
   3  11  -4      154.96      116.65     28.13 o 
   4  11  -4       74.06       56.13     29.82 o 
   5  11  -4      787.59      716.74     67.25 o 
   6  11  -4      499.55      419.95     57.58 o 
   7  11  -4      380.47      376.00     56.95 o 
   8  11  -4      242.28      156.40     47.28 o 
   9  11  -4       14.42        9.64     36.83 o 
  10  11  -4      165.75       92.39     46.26 o 
  11  11  -4       83.27       54.84     44.93 o 
  12  11  -4       92.26       43.50     51.93 o 
 -10  12  -4      529.37      465.58    105.04 o 
  -9  12  -4      247.95      178.49     75.82 o 
  -8  12  -4       22.45       56.47     56.07 o 
  -7  12  -4      640.49      650.78    107.81 o 
  -6  12  -4      356.03      315.12     82.93 o 
  -5  12  -4       55.47       32.59     26.16 o 
  -4  12  -4      120.52      115.57     31.09 o 
  -3  12  -4       90.65       85.34     36.74 o 
  -2  12  -4       93.01       74.63     31.82 o 
  -1  12  -4       28.34       15.78     26.38 o 
   0  12  -4      571.42      665.64     66.37 o 
   1  12  -4      418.04      385.94     53.02 o 
   2  12  -4      513.17      498.90     45.68 o 
   3  12  -4       25.66       16.31     23.33 o 
   4  12  -4      478.55      478.84     57.02 o 
   5  12  -4      347.68      319.89     51.22 o 
   6  12  -4     1510.74     1517.23     94.13 o 
   7  12  -4      881.68      869.64     83.33 o 
   8  12  -4       84.85       86.80     43.97 o 
   9  12  -4       83.89       42.47     44.47 o 
  10  12  -4       18.80       28.55     46.49 o 
  11  12  -4       79.95      119.73     52.45 o 
  -9  13  -4      594.00      577.72    118.07 o 
  -8  13  -4     1145.94     1101.74    134.26 o 
  -7  13  -4       86.44      105.83     67.92 o 
  -6  13  -4      494.22      562.72    106.62 o 
  -5  13  -4      229.87      165.46     63.58 o 
  -4  13  -4      642.95      662.88     65.49 o 
  -3  13  -4      373.28      399.39     58.12 o 
  -2  13  -4      303.11      258.24     49.77 o 
  -1  13  -4       84.18       69.47     36.14 o 
   0  13  -4     1056.86     1105.76    105.24 o 
   1  13  -4     1562.15     1588.68     94.07 o 
   2  13  -4      293.45      229.52     48.18 o 
   3  13  -4       60.93       33.12     34.50 o 
   4  13  -4      283.22      256.90     51.11 o 
   5  13  -4      990.07      994.91     80.12 o 
   6  13  -4      353.99      292.24     67.92 o 
   7  13  -4      172.26      158.01     52.33 o 
   8  13  -4      369.71      326.02     61.64 o 
   9  13  -4      134.49      130.07     51.86 o 
  10  13  -4      242.54      238.26     79.18 o 
  -8  14  -4       58.99        2.37     60.02 o 
  -7  14  -4     1378.84     1554.68    159.54 o 
  -6  14  -4      630.48      629.06    114.12 o 
  -5  14  -4      280.09      270.11     84.11 o 
  -4  14  -4      180.49      204.77     40.99 o 
  -3  14  -4      174.66      223.51     49.80 o 
  -2  14  -4      165.24      182.39     46.99 o 
  -1  14  -4      398.59      425.77     62.58 o 
   0  14  -4      201.50      146.86     45.08 o 
   1  14  -4      484.82      537.33     66.84 o 
   2  14  -4     1021.63     1079.21     86.28 o 
   3  14  -4       54.74       47.89     36.30 o 
   4  14  -4      306.29      265.37     81.35 o 
   5  14  -4       20.95       10.08     38.74 o 
   6  14  -4     1007.65      987.36     90.32 o 
   7  14  -4      379.46      340.35     67.64 o 
   8  14  -4        9.90       22.67     46.29 o 
   9  14  -4      392.63      412.45     75.23 o 
  -6  15  -4      437.31      462.42    108.99 o 
  -5  15  -4      108.21      139.40     71.87 o 
  -4  15  -4        2.91      -29.22     51.73 o 
  -3  15  -4      123.25       96.64     44.95 o 
  -2  15  -4      681.07      828.49     85.58 o 
  -1  15  -4       99.89      104.83     44.67 o 
   0  15  -4     1692.37     1862.68    113.44 o 
   1  15  -4      768.64      848.50     86.97 o 
   2  15  -4      768.54      972.89     91.70 o 
   3  15  -4      443.36      526.76     74.09 o 
   4  15  -4      156.36      138.61     77.00 o 
   5  15  -4      948.90      950.90    137.03 o 
   6  15  -4      556.73      550.08    112.54 o 
   7  15  -4       91.97      101.01     54.25 o 
  -4  16  -4      424.49      336.84     94.77 o 
  -3  16  -4       80.02        7.50     57.26 o 
  -2  16  -4      797.94      946.59     96.75 o 
  -1  16  -4      619.04      697.73     82.77 o 
   0  16  -4       85.98       62.84     45.93 o 
   1  16  -4     1051.15     1233.24     99.68 o 
   2  16  -4      579.94      604.06     80.14 o 
   3  16  -4      108.19       92.82     49.56 o 
   4  16  -4     1228.85     1365.53    155.19 o 
   5  16  -4      220.05      240.88     99.91 o 
 -14   1  -3      560.37      469.92     97.14 o 
 -13   1  -3      243.12      197.78     50.19 o 
 -12   1  -3      211.16      132.64     33.80 o 
 -11   1  -3      652.90      655.87     43.96 o 
 -10   1  -3      101.87       97.53     22.62 o 
  -9   1  -3       44.67       36.50     17.41 o 
  -8   1  -3       95.32       67.62     17.12 o 
  -7   1  -3       59.96       30.93     13.27 o 
  -6   1  -3      189.15      177.65     18.00 o 
  -5   1  -3      243.09      242.83     18.50 o 
  -4   1  -3       54.51       63.78     10.43 o 
  -3   1  -3       31.44       25.23      7.46 o 
  -2   1  -3     8011.09     8101.54    194.43 o 
  -1   1  -3     2261.52     2113.06     64.97 o 
   0   1  -3     2116.28     2110.52     38.20 o 
   1   1  -3       27.68       29.71      5.76 o 
   2   1  -3     2549.32     2537.79     58.99 o 
   3   1  -3     3015.01     2963.03     65.55 o 
   4   1  -3      836.88      854.58     20.18 o 
   5   1  -3     3540.05     3562.40     74.84 o 
   6   1  -3       34.71       37.74      9.80 o 
   7   1  -3        1.12        0.80      9.65 o 
   8   1  -3      430.49      391.38     23.00 o 
   9   1  -3      596.04      506.43     28.01 o 
  10   1  -3      315.10      253.37     30.84 o 
  11   1  -3      216.12      188.96     30.60 o 
  12   1  -3       45.38       21.33     32.36 o 
  13   1  -3      160.40      171.42     44.99 o 
  14   1  -3       26.39       44.23     58.84 o 
  15   1  -3      117.57      163.88     79.77 o 
 -14   2  -3      269.65      289.06     84.11 o 
 -13   2  -3     1178.51     1054.63     83.77 o 
 -12   2  -3      947.84      896.06     72.87 o 
 -11   2  -3      153.87      135.86     30.27 o 
 -10   2  -3     1172.62     1146.08     48.72 o 
  -9   2  -3     1423.54     1351.36     49.81 o 
  -8   2  -3       95.43       94.85     18.42 o 
  -7   2  -3      935.43      925.38     36.23 o 
  -6   2  -3     2158.36     2374.12     51.68 o 
  -5   2  -3     5526.01     6027.28     74.59 o 
  -4   2  -3     3546.70     3648.32     52.86 o 
  -3   2  -3     3201.43     3454.53     60.69 o 
  -2   2  -3     4088.38     4409.15     45.71 o 
  -1   2  -3     2445.69     2487.48     73.26 o 
   0   2  -3     2377.56     2318.31     33.04 o 
   1   2  -3     2614.49     2551.94     46.98 o 
   2   2  -3      392.16      319.15     11.69 o 
   3   2  -3     3028.44     3093.13     49.05 o 
   4   2  -3      409.13      372.62     20.59 o 
   6   2  -3       74.29       37.52      9.13 o 
   7   2  -3      589.67      526.37     40.81 o 
   8   2  -3       14.70       17.06     11.06 o 
   9   2  -3     1709.39     1746.27     46.58 o 
  10   2  -3      694.23      664.17     49.71 o 
  11   2  -3      144.16       99.83     26.72 o 
  12   2  -3      111.18      133.66     37.50 o 
  13   2  -3       40.35       41.07     58.44 o 
  14   2  -3     1387.75     1365.14    139.00 o 
  15   2  -3       82.19      131.10     77.00 o 
  16   2  -3      118.33       65.55     77.00 o 
 -15   3  -3        8.98      -41.86     66.74 o 
 -14   3  -3       13.32       -5.53     59.23 o 
 -13   3  -3      188.32       98.33     64.37 o 
 -12   3  -3      190.41      150.83     42.83 o 
 -11   3  -3     1142.82     1174.74     85.10 o 
 -10   3  -3      118.67       90.05     24.82 o 
  -9   3  -3      109.89      109.38     24.61 o 
  -8   3  -3      813.45      713.17     35.33 o 
  -7   3  -3       95.99       70.68     15.92 o 
  -6   3  -3      842.39      752.22     31.45 o 
  -5   3  -3    15419.74    16597.01    179.09 o 
  -4   3  -3     1897.07     1881.28     39.94 o 
  -3   3  -3     3562.96     3845.70     88.97 o 
  -2   3  -3     8101.83     8423.84    123.86 o 
  -1   3  -3    13294.59    14851.34    291.07 o 
   0   3  -3      697.02      685.71     20.37 o 
   1   3  -3     3844.83     4089.55     73.61 o 
   2   3  -3     1303.70     1289.91     46.99 o 
   3   3  -3      504.81      482.07     21.57 o 
   4   3  -3        2.63        3.31      8.71 o 
   5   3  -3     5041.73     5163.97    198.06 o 
   6   3  -3      380.45      379.00     25.53 o 
   7   3  -3      665.92      560.90     21.49 o 
   8   3  -3     3900.76     3817.00     93.25 o 
   9   3  -3     2209.03     2181.46     66.24 o 
  10   3  -3      730.44      732.40     44.18 o 
  11   3  -3      404.41      328.26     47.83 o 
  12   3  -3      238.26      215.43     44.27 o 
  13   3  -3     1140.63     1157.82    125.18 o 
  14   3  -3       68.75       46.60     69.50 o 
  15   3  -3      383.66      315.12     93.98 o 
 -15   4  -3       36.91        5.13     64.76 o 
 -14   4  -3       82.10      116.49     82.14 o 
 -13   4  -3       19.53       19.74     54.49 o 
 -12   4  -3     1477.89     1382.64     89.47 o 
 -11   4  -3      338.91      299.62     49.84 o 
 -10   4  -3     1567.31     1428.20     62.12 o 
  -9   4  -3     2653.19     2722.30     79.27 o 
  -8   4  -3      262.69      203.48     26.93 o 
  -7   4  -3     1191.80     1170.66     57.66 o 
  -6   4  -3     1564.50     1567.52     69.76 o 
  -5   4  -3      807.06      789.52     30.70 o 
  -3   4  -3      765.77      731.24     25.83 o 
  -2   4  -3      943.16     1062.35     43.40 o 
  -1   4  -3      971.67      945.92     29.46 o 
   0   4  -3     2845.07     2871.36     50.61 o 
   1   4  -3    10847.29    10885.04    102.81 o 
   2   4  -3     3812.14     3829.08     65.01 o 
   3   4  -3     6779.23     6777.46    138.21 o 
   4   4  -3    11891.94    12570.53    108.82 o 
   5   4  -3        8.22       12.19     10.07 o 
   6   4  -3     1528.56     1462.69     44.09 o 
   7   4  -3      357.76      322.22     26.18 o 
   8   4  -3      166.54      168.04     23.85 o 
   9   4  -3     3122.51     3210.91     79.26 o 
  10   4  -3      200.14      239.75     40.44 o 
  11   4  -3       27.98        9.45     28.04 o 
  12   4  -3      923.79      959.31     73.99 o 
  13   4  -3      187.65      157.95     46.22 o 
  14   4  -3      490.23      578.91    117.28 o 
  15   4  -3       66.40       27.25     68.71 o 
 -14   5  -3      438.90      294.59     89.64 o 
 -13   5  -3      268.94      185.60     77.00 o 
 -12   5  -3       46.17       11.85     48.97 o 
 -11   5  -3     1940.87     1789.93     95.85 o 
 -10   5  -3      726.74      704.37     59.41 o 
  -9   5  -3      321.24      257.48     32.38 o 
  -8   5  -3      979.02     1018.52     48.33 o 
  -7   5  -3      126.41      109.68     21.60 o 
  -6   5  -3      868.81      734.39     36.87 o 
  -5   5  -3      153.34      176.10     20.99 o 
  -4   5  -3     8447.75     8654.87    104.99 o 
  -3   5  -3     4272.94     3955.81     69.12 o 
  -2   5  -3     2847.32     2784.47     50.60 o 
  -1   5  -3     8364.32     8506.60    175.51 o 
   0   5  -3      140.20       78.07     13.23 o 
   1   5  -3      686.13      641.61     28.91 o 
   2   5  -3     3572.28     3503.52     66.82 o 
   3   5  -3     7081.12     7107.63    222.72 o 
   4   5  -3     1041.81     1012.97     76.61 o 
   5   5  -3     3358.25     3486.22     76.35 o 
   6   5  -3      438.07      391.02     25.53 o 
   7   5  -3      638.86      566.61     31.88 o 
   8   5  -3      725.35      565.70     52.03 o 
   9   5  -3      298.94      315.15     45.14 o 
  10   5  -3     1227.16     1203.34     78.39 o 
  11   5  -3     1047.31     1029.38     74.43 o 
  12   5  -3      420.65      320.66     54.03 o 
  13   5  -3      415.28      436.09     64.15 o 
  14   5  -3      202.51      314.33     92.80 o 
  15   5  -3       24.82        9.08     68.71 o 
 -14   6  -3      197.59      144.14     75.82 o 
 -13   6  -3      151.62       95.56     69.50 o 
 -12   6  -3      814.31      817.82    117.28 o 
 -11   6  -3      124.54       70.72     40.28 o 
 -10   6  -3     3586.53     3464.97    123.15 o 
  -9   6  -3     1085.04     1014.75     53.45 o 
  -8   6  -3      195.12      158.86     30.22 o 
  -7   6  -3     2136.09     2167.54     66.66 o 
  -6   6  -3       68.97       53.23     18.63 o 
  -5   6  -3    13803.05    14718.34    202.91 o 
  -4   6  -3      455.47      488.27     29.67 o 
  -3   6  -3      993.18     1057.44     51.70 o 
  -2   6  -3     2002.98     1923.49     64.32 o 
  -1   6  -3     5921.20     6157.74    111.83 o 
   0   6  -3       41.00       10.60     10.16 o 
   1   6  -3     7211.99     7028.78     96.22 o 
   2   6  -3     4471.51     4689.79     82.39 o 
   3   6  -3    11117.08    11657.89    215.27 o 
   4   6  -3     4517.93     4820.78    112.66 o 
   5   6  -3      556.44      507.47     43.52 o 
   6   6  -3     4221.10     4287.54    271.29 o 
   7   6  -3      991.89      901.84     60.84 o 
   8   6  -3      185.54      169.17     36.02 o 
   9   6  -3     3549.15     3554.07    139.00 o 
  10   6  -3      533.69      496.06     58.95 o 
  11   6  -3      731.19      716.82     71.57 o 
  12   6  -3     1280.17     1335.53     92.30 o 
  13   6  -3        9.69       23.03     42.29 o 
  14   6  -3      519.14      549.29    114.52 o 
  15   6  -3      432.32      364.48    103.46 o 
 -14   7  -3      119.65       60.81     71.08 o 
 -13   7  -3      386.68      347.50     94.38 o 
 -12   7  -3       84.45       57.26     56.86 o 
 -11   7  -3      657.84      686.71    107.81 o 
 -10   7  -3       11.51        4.85     30.50 o 
  -9   7  -3      804.50      725.04     63.53 o 
  -8   7  -3     1170.14     1147.15     54.09 o 
  -7   7  -3       89.56       65.56     21.68 o 
  -6   7  -3     3921.75     4008.34     88.72 o 
  -5   7  -3     1516.51     1508.89     53.37 o 
  -4   7  -3     3522.20     3535.26     77.27 o 
  -3   7  -3     1730.43     1561.46     66.12 o 
  -2   7  -3     3344.67     3441.54     61.59 o 
  -1   7  -3     1127.26     1292.14     41.30 o 
   0   7  -3     9865.52    10006.94    122.67 o 
   1   7  -3      726.11      745.06     35.48 o 
   2   7  -3     7854.70     8455.57    144.50 o 
   3   7  -3     5167.82     5202.62     96.99 o 
   4   7  -3     1394.39     1250.51     63.19 o 
   5   7  -3     2048.29     1970.91     81.65 o 
   6   7  -3      962.08      919.82     92.40 o 
   7   7  -3     4132.09     3938.68    124.63 o 
   8   7  -3     9220.25     9297.42    226.27 o 
   9   7  -3       98.19       86.34     34.50 o 
  10   7  -3     3662.00     3846.31    215.81 o 
  11   7  -3     2287.74     2276.29    247.79 o 
  12   7  -3       34.10       45.57     40.25 o 
  13   7  -3      419.24      379.84     67.56 o 
  14   7  -3      276.58      275.49     63.31 o 
 -13   8  -3       71.87       76.61     65.16 o 
 -12   8  -3       50.51       53.31     56.07 o 
 -11   8  -3       98.73       50.15     56.47 o 
 -10   8  -3      659.08      619.19    100.30 o 
  -9   8  -3     1993.73     2221.17    102.72 o 
  -8   8  -3      578.76      486.89     55.24 o 
  -7   8  -3     3775.20     3863.92    117.00 o 
  -6   8  -3      406.91      331.04     33.93 o 
  -5   8  -3     2320.24     2381.37     70.41 o 
  -4   8  -3     1375.21     1423.95     53.90 o 
  -3   8  -3      122.95      140.96     29.87 o 
  -2   8  -3     2397.09     2442.82     55.69 o 
  -1   8  -3     1741.20     1589.00     48.28 o 
   0   8  -3      130.89       94.15     18.46 o 
   1   8  -3     4314.24     4179.50    118.95 o 
   2   8  -3     3372.38     3528.87     81.56 o 
   3   8  -3     2482.78     2485.34     71.26 o 
   4   8  -3     7569.49     7986.82    160.23 o 
   5   8  -3       85.24       51.75     25.69 o 
   6   8  -3     1772.20     1695.96     84.05 o 
   7   8  -3      151.40      109.00     34.74 o 
   8   8  -3      473.79      384.99     50.81 o 
   9   8  -3     3035.18     2842.08    120.16 o 
  10   8  -3      733.73      751.25     74.77 o 
  11   8  -3      358.71      347.87     58.92 o 
  12   8  -3     1266.71     1127.79     94.05 o 
  13   8  -3       43.44       -7.99     42.55 o 
  14   8  -3      382.34      318.13     70.78 o 
 -13   9  -3      443.43      392.13    106.62 o 
 -12   9  -3      196.46      125.58     69.50 o 
 -11   9  -3     1318.26     1230.08    134.26 o 
 -10   9  -3      309.91      336.05     82.93 o 
  -9   9  -3      398.31      365.70     53.69 o 
  -8   9  -3     2738.80     2838.65    114.30 o 
  -7   9  -3      127.71       83.36     26.67 o 
  -6   9  -3     3468.44     3559.69     92.07 o 
  -5   9  -3      802.87      739.06     44.25 o 
  -4   9  -3      966.06      899.47     46.97 o 
  -3   9  -3     5891.86     6409.63    146.74 o 
  -2   9  -3     2250.16     2217.15     55.53 o 
  -1   9  -3     1029.71     1050.43     43.84 o 
   0   9  -3     3449.59     3350.36     76.50 o 
   1   9  -3       60.19       38.41     16.63 o 
   2   9  -3     2595.03     2473.88     71.80 o 
   3   9  -3     3019.98     2950.39    121.22 o 
   4   9  -3      547.67      438.33     46.22 o 
   5   9  -3     1183.07     1084.97     69.11 o 
   6   9  -3      700.55      659.12     60.44 o 
   7   9  -3      571.92      471.49     57.24 o 
   8   9  -3     2395.14     2201.63    107.95 o 
   9   9  -3       36.73       -2.11     31.14 o 
  10   9  -3     2191.39     2106.11    114.29 o 
  11   9  -3      946.84      963.12     90.85 o 
  12   9  -3       74.86       74.25     46.98 o 
  13   9  -3      100.05       52.24     49.95 o 
 -12  10  -3      377.35      336.05     97.93 o 
 -11  10  -3       51.74       31.20     58.44 o 
 -10  10  -3     1411.02     1415.68    143.74 o 
  -9  10  -3     1263.53     1311.83    134.26 o 
  -8  10  -3      170.19      121.99     37.92 o 
  -7  10  -3     2777.34     2954.97    115.93 o 
  -6  10  -3     2046.09     2080.08     89.77 o 
  -5  10  -3      623.54      622.95     45.35 o 
  -4  10  -3      607.23      576.67     43.05 o 
  -3  10  -3       19.77       15.21     24.01 o 
  -2  10  -3      259.28      266.48     40.06 o 
  -1  10  -3      175.62      180.07     35.00 o 
   0  10  -3      605.69      586.42     37.64 o 
   1  10  -3     4441.70     4734.02     99.32 o 
   2  10  -3     1480.30     1483.36     90.13 o 
   3  10  -3     2944.65     3078.98     90.29 o 
   4  10  -3     4046.90     4124.77    102.98 o 
   5  10  -3       88.35       53.11     29.56 o 
   6  10  -3      547.29      544.77     59.25 o 
   7  10  -3      362.52      352.21     53.74 o 
   8  10  -3      663.43      625.58     68.12 o 
   9  10  -3     1384.47     1321.49     93.38 o 
  10  10  -3      215.91      181.47     51.58 o 
  11  10  -3      214.38      184.17     74.44 o 
  12  10  -3       83.12       56.42     50.15 o 
  13  10  -3       40.16       16.01     53.35 o 
 -11  11  -3     1539.11     1727.65    167.43 o 
 -10  11  -3      176.51       96.35     65.95 o 
  -9  11  -3      603.68      552.85    101.49 o 
  -8  11  -3     1367.88     1405.42    135.05 o 
  -7  11  -3       86.63       76.44     37.56 o 
  -6  11  -3      588.53      545.35     83.91 o 
  -5  11  -3     2209.30     2185.48     78.41 o 
  -4  11  -3      245.46      190.53     31.39 o 
  -3  11  -3     2216.11     2348.07    107.81 o 
  -2  11  -3       52.46       47.00     27.98 o 
  -1  11  -3       50.06       25.00     26.23 o 
   0  11  -3      616.05      661.64     59.59 o 
   1  11  -3      952.48      949.88     50.47 o 
   2  11  -3     1197.20     1199.70     58.15 o 
   3  11  -3     2075.50     2171.87     78.47 o 
   4  11  -3      176.34      134.84     29.48 o 
   5  11  -3     2083.67     2055.21    182.44 o 
   6  11  -3      180.58      140.43     41.49 o 
   7  11  -3      446.35      417.28     60.62 o 
   8  11  -3     1611.80     1524.04     98.90 o 
   9  11  -3       36.90       34.75     41.13 o 
  10  11  -3      434.21      319.89     61.04 o 
  11  11  -3      338.46      370.62     70.91 o 
  12  11  -3      262.91      231.07     66.96 o 
 -10  12  -3      609.93      480.19    106.62 o 
  -9  12  -3     1073.89     1003.42    135.05 o 
  -8  12  -3      250.29      313.94     82.93 o 
  -7  12  -3      675.46      612.14     68.43 o 
  -6  12  -3      199.60      168.48     42.30 o 
  -5  12  -3      177.42      150.84     32.76 o 
  -4  12  -3      713.02      782.99     55.25 o 
  -3  12  -3       78.84       72.08     33.37 o 
  -2  12  -3      130.41      145.40     38.10 o 
  -1  12  -3      255.35      224.78     43.84 o 
   0  12  -3      284.43      261.10     44.11 o 
   1  12  -3     1015.44     1062.95     74.50 o 
   2  12  -3      257.79      229.86     34.09 o 
   3  12  -3      685.78      797.15     53.09 o 
   4  12  -3     2682.96     2850.14     96.12 o 
   5  12  -3      108.33       78.48     34.97 o 
   6  12  -3      519.95      544.98     64.64 o 
   7  12  -3      128.56      130.49     44.46 o 
   8  12  -3       78.00       72.79     42.86 o 
   9  12  -3      203.26      188.68     54.00 o 
  10  12  -3       81.13       79.88     51.95 o 
  11  12  -3      398.36      424.74     73.98 o 
  -9  13  -3       63.72       13.03     59.63 o 
  -8  13  -3      249.87      277.21     87.27 o 
  -7  13  -3       17.16       11.45     53.71 o 
  -6  13  -3      437.49      367.56     59.47 o 
  -5  13  -3      156.06      100.31     40.18 o 
  -4  13  -3      338.65      299.71     42.17 o 
  -3  13  -3     1481.32     1572.80     92.18 o 
  -2  13  -3      196.07      232.76     47.46 o 
  -1  13  -3       12.86       19.68     30.70 o 
   0  13  -3     2876.08     3094.56    126.56 o 
   1  13  -3      131.60      110.65     38.69 o 
   2  13  -3      370.87      483.94     96.95 o 
   3  13  -3      117.47       95.73     38.02 o 
   4  13  -3       69.33       57.47     28.88 o 
   5  13  -3       34.30       34.82     37.21 o 
   6  13  -3       59.95       30.49     36.70 o 
   7  13  -3      395.49      362.41     63.08 o 
   8  13  -3      438.74      389.67     66.93 o 
   9  13  -3      147.82      114.11     50.61 o 
  10  13  -3      382.69      364.18     71.60 o 
  -8  14  -3       82.30       80.56     68.71 o 
  -7  14  -3      460.76      387.39     94.38 o 
  -6  14  -3      216.08      269.32     82.93 o 
  -5  14  -3      395.41      443.13     64.15 o 
  -4  14  -3      283.94      227.01     50.48 o 
  -3  14  -3      177.12      184.05     46.38 o 
  -2  14  -3      461.63      439.55     60.93 o 
  -1  14  -3      726.32      800.39     79.14 o 
   0  14  -3      214.69      157.23     44.34 o 
   1  14  -3     1639.85     1798.92    103.32 o 
   2  14  -3       92.73       67.14     37.68 o 
   3  14  -3      223.24      210.84     50.48 o 
   4  14  -3       88.96       80.95     62.00 o 
   5  14  -3      286.72      201.00     53.13 o 
   6  14  -3      140.19      136.20     50.71 o 
   7  14  -3       96.05       35.31     47.28 o 
   8  14  -3      112.10       76.95     65.75 o 
   9  14  -3       68.66       33.09     52.33 o 
  -7  15  -3      104.55      157.17     87.27 o 
  -6  15  -3       15.76      -11.45     57.26 o 
  -5  15  -3       43.38       11.06     57.26 o 
  -4  15  -3       97.47       52.43     42.14 o 
  -3  15  -3      595.84      540.21    103.86 o 
  -2  15  -3       85.26       93.63     44.11 o 
  -1  15  -3       89.81      114.69     46.63 o 
   0  15  -3       67.00       43.06     39.36 o 
   1  15  -3      716.36      816.24     84.74 o 
   2  15  -3      323.33      301.19     60.43 o 
   3  15  -3      298.37      381.79     65.10 o 
   4  15  -3      786.27      821.77    125.58 o 
   5  15  -3      139.32      132.68     76.21 o 
   6  15  -3      260.96      180.46     85.69 o 
   7  15  -3      175.35      206.56     61.25 o 
  -5  16  -3       51.40       29.22     62.79 o 
  -4  16  -3       86.71       84.11     65.95 o 
  -3  16  -3      106.43       77.79     66.74 o 
  -2  16  -3       67.23       13.69     43.48 o 
  -1  16  -3        8.26       11.86     43.11 o 
   0  16  -3       62.55      125.75     50.83 o 
   1  16  -3      654.29      639.02     79.72 o 
   2  16  -3       94.75       34.42     43.63 o 
   3  16  -3     1059.68     1112.81     97.44 o 
   4  16  -3      220.95      167.04     82.53 o 
   5  16  -3      231.16      277.21     94.77 o 
   0  17  -3       44.74       74.57     54.46 o 
   1  17  -3      154.99      225.39     62.40 o 
 -15   0  -2      268.54      140.58     81.35 o 
 -14   0  -2       29.25       28.43     58.84 o 
 -13   0  -2     2746.95     2890.60    184.81 o 
 -12   0  -2       23.44        1.97     43.44 o 
 -11   0  -2     3711.80     4068.95    192.71 o 
 -10   0  -2     2378.01     2255.46     92.74 o 
  -9   0  -2      625.88      557.98     47.87 o 
  -8   0  -2     5905.92     6058.13    136.04 o 
  -7   0  -2    14158.72    15102.98    188.75 o 
  -6   0  -2     6600.21     6886.29    256.09 o 
  -5   0  -2     7324.00     7191.03    219.16 o 
  -4   0  -2     3245.47     3116.74     65.98 o 
  -3   0  -2    25327.17    27272.17    176.87 o 
  -2   0  -2     9533.90     8746.23    218.97 o 
  -1   0  -2    12077.50    12712.05    101.63 o 
   0   0  -2     9499.11     9083.62    455.70 o 
   1   0  -2     5596.07     5991.83    120.05 o 
   2   0  -2    10616.42    11248.53     88.08 o 
   3   0  -2     3311.52     3391.52    115.90 o 
   4   0  -2     4689.95     4741.97     68.78 o 
   5   0  -2      542.36      474.75     27.22 o 
   6   0  -2    17203.74    18900.53    172.67 o 
   7   0  -2    17040.23    18314.51    183.59 o 
   8   0  -2     1050.97     1055.45     50.67 o 
   9   0  -2     6226.58     6305.05    125.86 o 
  10   0  -2     1619.21     1658.51     72.58 o 
  11   0  -2     3813.99     4197.61    140.19 o 
  12   0  -2     1676.76     1859.54    133.87 o 
  13   0  -2     4414.87     4990.23    219.56 o 
  14   0  -2      339.34      414.64     91.61 o 
 -15   1  -2      229.52      179.68     78.19 o 
 -14   1  -2      439.49      448.29     81.15 o 
 -13   1  -2       29.25       35.08     37.78 o 
 -12   1  -2     1471.55     1436.70     89.44 o 
 -11   1  -2     3015.83     3325.54    130.35 o 
 -10   1  -2      536.76      546.24     37.85 o 
  -9   1  -2      717.17      728.14     37.58 o 
  -8   1  -2     4715.71     4977.31    106.87 o 
  -7   1  -2      136.09      130.63     17.93 o 
  -6   1  -2    12802.17    13573.74    290.12 o 
  -5   1  -2       22.43        0.51      7.82 o 
  -4   1  -2     2842.10     2723.45     44.07 o 
  -3   1  -2     1487.63     1491.24     34.33 o 
  -2   1  -2     2525.90     2454.07     66.47 o 
  -1   1  -2    11563.51    12344.35     98.89 o 
   0   1  -2     3734.57     4118.60     39.43 o 
   1   1  -2      487.23      442.52     12.31 o 
   2   1  -2      945.40      872.90     21.34 o 
   3   1  -2      229.18      203.43      9.39 o 
   4   1  -2     8635.31     8982.83     66.68 o 
   5   1  -2    12568.23    13137.18    191.34 o 
   6   1  -2       47.31       43.06     10.40 o 
   7   1  -2     1182.71     1035.91     32.20 o 
   8   1  -2     2289.85     2203.27     49.01 o 
   9   1  -2      564.55      514.71     29.34 o 
  10   1  -2     1419.78     1437.05     47.14 o 
  11   1  -2     1233.65     1295.13     59.29 o 
  12   1  -2     4536.29     4835.85    146.13 o 
  13   1  -2     1171.06     1258.40     84.31 o 
  14   1  -2       67.19       30.80     53.31 o 
  15   1  -2      214.79      298.14     89.64 o 
 -15   2  -2      940.88      888.90    140.19 o 
 -14   2  -2      155.25      138.17     50.76 o 
 -13   2  -2      829.49      763.15     79.61 o 
 -12   2  -2     3145.69     3388.47    132.53 o 
 -11   2  -2      133.80      107.46     28.34 o 
 -10   2  -2     2479.91     2665.54     81.19 o 
  -9   2  -2      125.26      102.43     23.28 o 
  -8   2  -2      498.90      450.20     30.37 o 
  -7   2  -2     2214.36     2179.71     53.07 o 
  -6   2  -2     1883.36     2088.15     55.40 o 
  -5   2  -2    12732.05    13814.99    220.31 o 
  -4   2  -2     8257.21     8555.92    206.39 o 
  -3   2  -2     2159.92     2179.25     46.45 o 
  -2   2  -2    91580.85    97525.20    922.50 o 
  -1   2  -2      270.55      277.26     11.79 o 
   0   2  -2    13074.64    13182.81    168.77 o 
   1   2  -2     1322.96     1240.68     27.19 o 
   2   2  -2      332.90      254.46     15.67 o 
   3   2  -2    13552.59    14564.24    242.35 o 
   4   2  -2      438.00      422.08     34.61 o 
   5   2  -2      856.85      841.51     34.72 o 
   6   2  -2     6817.27     6896.50     70.08 o 
   7   2  -2     2937.10     2927.07     84.58 o 
   8   2  -2      732.46      666.86     29.15 o 
   9   2  -2     2594.30     2640.90     57.03 o 
  10   2  -2      158.39       98.15     24.51 o 
  11   2  -2     3801.36     4038.91    135.42 o 
  12   2  -2      294.09      290.36     38.28 o 
  13   2  -2     1097.82     1117.15    120.44 o 
  14   2  -2      853.59     1034.61    131.50 o 
  15   2  -2       48.11       58.44     76.61 o 
  16   2  -2      109.32      137.82     88.85 o 
 -15   3  -2      254.17      140.19     84.51 o 
 -14   3  -2      663.16      721.86    117.68 o 
 -13   3  -2      273.68      180.27     48.44 o 
 -12   3  -2       26.52       -2.95     29.62 o 
 -11   3  -2     1494.52     1363.66     83.20 o 
 -10   3  -2      555.18      523.72     41.99 o 
  -9   3  -2     1155.14     1082.31     50.65 o 
  -8   3  -2      671.49      690.62     39.50 o 
  -7   3  -2      253.18      193.39     23.45 o 
  -6   3  -2     6157.16     6351.76    178.99 o 
  -5   3  -2     2470.45     2805.73     52.38 o 
  -4   3  -2     3950.70     4052.46    103.79 o 
  -3   3  -2    10950.04    11708.47    155.95 o 
  -1   3  -2    40961.55    44339.57    753.01 o 
   0   3  -2    10460.03    10511.77    111.92 o 
   1   3  -2    15407.33    15055.80    428.02 o 
   2   3  -2     7162.95     7020.43    100.70 o 
   3   3  -2    11948.24    12396.83    282.11 o 
   4   3  -2      247.22      231.30     16.58 o 
   5   3  -2     1646.65     1557.33     53.96 o 
   6   3  -2      983.18      891.37     35.21 o 
   7   3  -2     1240.54     1207.75     43.81 o 
   8   3  -2      729.69      698.50     38.22 o 
   9   3  -2      520.90      492.77     28.61 o 
  10   3  -2     2870.44     2972.76    150.42 o 
  11   3  -2      709.24      678.78     62.24 o 
  12   3  -2     2713.33     2852.29    116.60 o 
  13   3  -2     1111.62     1337.10    132.29 o 
  14   3  -2       21.85       42.25     65.95 o 
  15   3  -2      799.05      770.04    125.97 o 
 -15   4  -2      589.61      638.14    122.02 o 
 -14   4  -2       37.81       62.79     69.11 o 
 -13   4  -2      320.81      251.94     64.76 o 
 -12   4  -2       97.64       47.96     38.46 o 
 -11   4  -2      150.75       89.94     35.13 o 
 -10   4  -2      128.59      100.72     34.48 o 
  -9   4  -2      147.33       97.96     24.07 o 
  -8   4  -2     3336.98     3574.81    117.43 o 
  -7   4  -2     1368.01     1272.63     48.63 o 
  -6   4  -2      739.47      762.33     35.48 o 
  -5   4  -2      418.57      386.15     39.38 o 
  -4   4  -2    13898.65    14892.39    129.94 o 
  -3   4  -2     2881.06     3123.13     71.40 o 
  -2   4  -2     8692.94     8339.06    185.20 o 
  -1   4  -2     6411.40     7216.05    184.71 o 
   0   4  -2     2628.47     2585.73     94.94 o 
   1   4  -2      326.17      282.31     17.92 o 
   2   4  -2      186.33      174.85     17.16 o 
   3   4  -2       44.39       64.82     16.05 o 
   4   4  -2     2850.08     2724.31     68.96 o 
   5   4  -2     1420.18     1376.16     37.11 o 
   6   4  -2     3219.68     3167.42    114.21 o 
   7   4  -2     1657.00     1814.86     52.03 o 
   8   4  -2       62.48       39.61     17.11 o 
   9   4  -2     5287.80     5655.12    119.21 o 
  10   4  -2       76.97       52.71     29.24 o 
  11   4  -2      959.78      961.23     70.50 o 
  12   4  -2      164.00      155.71     42.68 o 
  13   4  -2      285.62      309.49     55.40 o 
  14   4  -2      501.46      516.91    105.04 o 
  15   4  -2       79.30      136.63     77.00 o 
 -14   5  -2      143.91      116.89     69.50 o 
 -13   5  -2      172.72      173.75     67.13 o 
 -12   5  -2      508.82      441.10     60.82 o 
 -11   5  -2      338.09      294.72     51.11 o 
 -10   5  -2      504.58      530.97     57.06 o 
  -9   5  -2      102.71       65.94     22.06 o 
  -8   5  -2      494.58      451.53     36.50 o 
  -7   5  -2      506.68      463.21     32.89 o 
  -6   5  -2     1767.98     1671.89     69.23 o 
  -5   5  -2     6363.50     7113.72    202.94 o 
  -4   5  -2     3345.43     3351.31     70.12 o 
  -3   5  -2     1449.94     1391.16     72.33 o 
  -2   5  -2     2063.04     2114.25     64.50 o 
  -1   5  -2     1341.56     1321.99     46.47 o 
   0   5  -2     5362.87     5328.36    128.05 o 
   1   5  -2      255.14      204.63     18.32 o 
   2   5  -2      620.78      587.13     28.49 o 
   3   5  -2     1340.94     1337.20     71.08 o 
   4   5  -2     5876.21     6040.78    119.48 o 
   5   5  -2     1978.08     1897.40     71.87 o 
   6   5  -2      651.25      631.06     28.00 o 
   7   5  -2     2449.14     2372.51     69.90 o 
   8   5  -2     3366.77     3229.26    108.05 o 
   9   5  -2     2022.30     1917.53    125.97 o 
  10   5  -2     2835.49     2965.18    113.63 o 
  11   5  -2      179.26      118.21     38.78 o 
  12   5  -2       22.26       54.35     37.28 o 
  13   5  -2      765.75      734.50     77.54 o 
  14   5  -2       56.61       67.53     67.13 o 
  15   5  -2      222.41      263.39     94.77 o 
 -14   6  -2      146.44      134.66     75.82 o 
 -13   6  -2       15.06       27.25     53.71 o 
 -12   6  -2      127.07       82.07     42.03 o 
 -11   6  -2      773.85      826.16     75.56 o 
 -10   6  -2       24.28       27.30     28.82 o 
  -9   6  -2     1138.06      991.75     87.47 o 
  -8   6  -2       38.11       17.78     18.48 o 
  -7   6  -2     1015.75      969.79     45.53 o 
  -6   6  -2     1125.38     1133.56     46.33 o 
  -5   6  -2     1403.32     1447.42     49.76 o 
  -4   6  -2     3678.66     3929.84     75.64 o 
  -3   6  -2      202.96      184.71     31.00 o 
  -2   6  -2       28.99       33.52      9.90 o 
  -1   6  -2      181.21      142.37     15.80 o 
   0   6  -2      442.81      405.07     23.40 o 
   1   6  -2     1136.89     1068.35     55.61 o 
   2   6  -2     1186.13     1272.34     43.60 o 
   3   6  -2      595.92      535.43     41.06 o 
   4   6  -2      942.71      871.97     50.39 o 
   5   6  -2      212.82      181.45     31.26 o 
   6   6  -2     1954.23     1812.60     78.71 o 
   7   6  -2      459.68      382.66     45.65 o 
   8   6  -2     3060.70     2967.71    130.51 o 
   9   6  -2     1699.37     1733.82    107.21 o 
  10   6  -2       76.29       56.04     32.92 o 
  11   6  -2      181.81      151.25     42.61 o 
  12   6  -2       93.27       97.06     42.39 o 
  13   6  -2        7.70       -3.75     41.74 o 
  14   6  -2      323.95      319.92     65.72 o 
  15   6  -2      305.76      265.37     97.14 o 
 -14   7  -2      150.78      105.44     70.69 o 
 -13   7  -2       10.83       21.32     58.44 o 
 -12   7  -2       19.13        1.18     47.39 o 
 -11   7  -2      722.64      719.07     72.96 o 
 -10   7  -2        7.92       -1.18     26.63 o 
  -9   7  -2      191.67      162.25     38.64 o 
  -8   7  -2       94.80       84.20     29.90 o 
  -7   7  -2      181.94      213.96     28.04 o 
  -6   7  -2      853.11      832.77     42.52 o 
  -5   7  -2      434.92      414.39     31.74 o 
  -4   7  -2       54.18       52.77     17.60 o 
  -3   7  -2      661.38      614.04     74.04 o 
  -2   7  -2      733.18      776.11     28.73 o 
  -1   7  -2     2629.04     2737.02     74.19 o 
   0   7  -2      700.68      743.34     33.04 o 
   1   7  -2     1574.28     1686.21     51.03 o 
   2   7  -2      649.47      583.32     33.20 o 
   3   7  -2      122.79       86.49     18.02 o 
   4   7  -2      198.26      169.35     28.67 o 
   5   7  -2      907.95      828.63     54.84 o 
   6   7  -2      310.33      232.78     38.25 o 
   7   7  -2      264.13      216.96     40.49 o 
   8   7  -2     1739.37     1686.00     87.87 o 
   9   7  -2      158.26      166.74     39.34 o 
  10   7  -2      490.39      468.40     58.49 o 
  11   7  -2      205.93      154.90     44.37 o 
  12   7  -2      107.11       64.26     42.27 o 
  13   7  -2      203.11      238.99     59.15 o 
  14   7  -2       62.94       47.63     50.52 o 
 -13   8  -2       71.81       21.32     61.60 o 
 -12   8  -2        9.23       -0.79     51.73 o 
 -11   8  -2       44.58       32.74     37.09 o 
 -10   8  -2      189.70      132.91     41.46 o 
  -9   8  -2      182.16      162.31     40.22 o 
  -8   8  -2       73.95       31.64     29.30 o 
  -7   8  -2      153.62       90.86     23.37 o 
  -6   8  -2      207.62      185.84     27.22 o 
  -5   8  -2      310.16      335.48     32.05 o 
  -4   8  -2       93.74       63.88     19.06 o 
  -3   8  -2      293.07      286.38     35.63 o 
  -2   8  -2      635.48      618.05     28.63 o 
  -1   8  -2      689.97      653.98     31.73 o 
   0   8  -2     2446.76     2511.01     99.99 o 
   1   8  -2     2781.55     2956.26     70.36 o 
   2   8  -2     1715.73     1841.70     58.33 o 
   3   8  -2     3584.69     3628.67     84.87 o 
   4   8  -2      287.18      269.93     36.86 o 
   5   8  -2      660.92      626.24     51.73 o 
   6   8  -2      125.78       74.73     27.10 o 
   7   8  -2       37.83       12.60     25.96 o 
   8   8  -2      635.30      543.16     59.47 o 
   9   8  -2      178.09      142.69     41.46 o 
  10   8  -2      219.38      180.25     46.23 o 
  11   8  -2      300.99      273.58     55.01 o 
  12   8  -2       41.69       31.57     43.43 o 
  13   8  -2      206.46      239.36     59.26 o 
  14   8  -2       95.99      127.48     57.11 o 
 -13   9  -2      210.30      182.83     85.30 o 
 -12   9  -2      163.76      118.47     66.74 o 
 -11   9  -2      172.10       83.32     60.02 o 
 -10   9  -2       94.57       72.66     40.49 o 
  -9   9  -2       78.77       61.58     35.32 o 
  -8   9  -2       83.39       57.39     31.96 o 
  -7   9  -2      255.66      186.38     39.46 o 
  -6   9  -2      454.82      410.02     36.84 o 
  -5   9  -2       14.39       -7.44     16.60 o 
  -4   9  -2       63.96       59.60     19.71 o 
  -3   9  -2     1569.92     1525.55     71.72 o 
  -2   9  -2      136.60      145.03     18.95 o 
  -1   9  -2      494.47      512.57     32.11 o 
   0   9  -2      980.42      988.89     59.02 o 
   1   9  -2      296.45      254.49     31.50 o 
   2   9  -2      161.28      138.46     23.52 o 
   3   9  -2      440.13      402.04     35.14 o 
   4   9  -2      134.83      159.69     32.74 o 
   5   9  -2      749.60      696.16     58.21 o 
   6   9  -2      429.55      355.19     48.87 o 
   7   9  -2     1691.83     1766.62    119.45 o 
   8   9  -2       77.50       55.27     36.16 o 
   9   9  -2      148.74      127.06     42.40 o 
  10   9  -2       40.57       19.39     36.01 o 
  11   9  -2      220.52      209.32     53.89 o 
  12   9  -2      108.39       82.42     48.30 o 
  13   9  -2        7.88        2.98     46.20 o 
 -12  10  -2      196.32      148.08     80.16 o 
 -11  10  -2       18.90       -3.55     53.31 o 
 -10  10  -2       18.32       -5.13     46.60 o 
  -9  10  -2       86.94       66.35     37.41 o 
  -8  10  -2        4.38       22.57     30.41 o 
  -7  10  -2      662.66      604.35     62.86 o 
  -6  10  -2      257.81      248.84     36.03 o 
  -5  10  -2      764.04      705.23     45.45 o 
  -4  10  -2      429.93      408.16     41.57 o 
  -3  10  -2      186.35      166.77     33.90 o 
  -2  10  -2       32.58       17.43     23.21 o 
  -1  10  -2      670.48      666.34     37.05 o 
   0  10  -2       94.47       72.32     19.75 o 
   1  10  -2      374.52      356.91     33.68 o 
   2  10  -2      454.39      464.93     38.64 o 
   3  10  -2       66.68       37.66     20.42 o 
   4  10  -2      284.09      267.19     37.55 o 
   5  10  -2       44.91       23.59     27.66 o 
   6  10  -2      847.45      829.05     67.56 o 
   7  10  -2      396.00      329.29     51.91 o 
   8  10  -2        7.26       -2.42     31.02 o 
   9  10  -2       66.97       57.33     40.14 o 
  10  10  -2       37.53       22.95     38.36 o 
  11  10  -2       49.26        8.01     40.79 o 
  12  10  -2      153.37       72.49     49.28 o 
  13  10  -2       46.57        5.94     51.04 o 
 -11  11  -2      508.26      547.71    115.31 o 
 -10  11  -2      467.18      551.66    110.57 o 
  -9  11  -2      508.97      596.04     71.39 o 
  -8  11  -2      270.04      176.42     68.51 o 
  -7  11  -2      108.23      100.55     36.13 o 
  -6  11  -2      869.07      826.50    104.05 o 
  -5  11  -2      308.22      250.78     35.10 o 
  -4  11  -2      482.50      408.49     51.26 o 
  -3  11  -2       39.40       18.53     23.53 o 
  -2  11  -2      682.98      616.92     56.95 o 
  -1  11  -2      199.37      173.45     35.97 o 
   0  11  -2      415.50      412.48     50.39 o 
   1  11  -2      369.95      342.46     35.19 o 
   2  11  -2     2395.03     2506.84     79.86 o 
   3  11  -2       63.71       49.04     22.58 o 
   4  11  -2      148.96      121.67     27.75 o 
   5  11  -2      379.44      382.08     66.54 o 
   6  11  -2      102.66       93.46     38.20 o 
   7  11  -2       79.09       95.47     39.75 o 
   8  11  -2      833.32      833.35     80.13 o 
   9  11  -2      115.81      119.26     46.07 o 
  10  11  -2       13.42        9.94     39.21 o 
  11  11  -2      213.30      163.83     57.51 o 
  12  11  -2       93.93       73.59     54.73 o 
 -11  12  -2       79.45       82.53     73.45 o 
 -10  12  -2      284.08      238.51     80.16 o 
  -9  12  -2      197.83      103.86     63.58 o 
  -8  12  -2      303.27      266.08     55.03 o 
  -7  12  -2      245.04      188.03     48.03 o 
  -6  12  -2      366.52      301.09     53.33 o 
  -5  12  -2      544.05      577.36     64.08 o 
  -4  12  -2      480.80      431.53     54.91 o 
  -3  12  -2      659.87      753.75     64.24 o 
  -2  12  -2      602.90      682.39     65.20 o 
  -1  12  -2      234.06      177.94     39.23 o 
   0  12  -2      350.08      347.59     48.68 o 
   1  12  -2      552.18      621.36     61.96 o 
   2  12  -2      359.18      326.79     39.02 o 
   3  12  -2     1073.64     1203.49     62.08 o 
   4  12  -2      477.49      441.14     45.71 o 
   5  12  -2      721.06      680.18     83.91 o 
   6  12  -2      829.94      750.84     73.36 o 
   7  12  -2      184.35      114.24     43.27 o 
   8  12  -2      434.41      413.05     64.15 o 
   9  12  -2        9.64        2.84     36.71 o 
  10  12  -2       70.15       69.99     49.03 o 
  11  12  -2      931.83     1019.39    101.73 o 
 -10  13  -2       25.54       -6.71     62.79 o 
  -9  13  -2      751.05      750.29    125.97 o 
  -8  13  -2      593.60      526.78    108.59 o 
  -7  13  -2       42.39       22.59     36.83 o 
  -6  13  -2      468.64      512.45     66.59 o 
  -5  13  -2      139.79      110.24     38.49 o 
  -4  13  -2      246.98      300.86     52.21 o 
  -3  13  -2     1165.08     1231.85     82.76 o 
  -2  13  -2      107.31       50.49     33.50 o 
  -1  13  -2      885.83      908.32     71.06 o 
   0  13  -2      423.22      511.95     61.29 o 
   1  13  -2      156.56      130.37     38.52 o 
   2  13  -2     1798.22     1815.73     98.80 o 
   3  13  -2      334.18      339.34     41.65 o 
   4  13  -2     1043.24      969.63     61.65 o 
   5  13  -2      357.22      318.86     56.93 o 
   6  13  -2      126.01      143.90     46.27 o 
   7  13  -2      700.49      652.68     75.53 o 
   8  13  -2      324.06      221.13     56.39 o 
   9  13  -2       55.62        1.27     44.18 o 
  10  13  -2      419.08      430.89     76.13 o 
  -8  14  -2      381.56      348.69     96.35 o 
  -7  14  -2     1034.12     1063.16     91.97 o 
  -6  14  -2      191.49      161.58     53.39 o 
  -5  14  -2      539.24      489.27     67.99 o 
  -4  14  -2      210.06      181.47     48.71 o 
  -3  14  -2      224.88      194.80     49.28 o 
  -2  14  -2      508.87      513.37     63.73 o 
  -1  14  -2      122.45       73.85     38.68 o 
   0  14  -2      997.52     1150.99     84.97 o 
   1  14  -2      690.81      790.61     76.15 o 
   2  14  -2      874.72      884.68     80.56 o 
   3  14  -2      858.77      888.13     79.28 o 
   4  14  -2      168.20      187.81     49.49 o 
   5  14  -2       56.45       49.76     40.33 o 
   6  14  -2      474.63      495.18     74.83 o 
   7  14  -2      605.21      548.60     75.75 o 
   8  14  -2      214.03      128.63     53.03 o 
   9  14  -2      354.68      265.94     69.63 o 
  -7  15  -2      228.99      206.92     84.11 o 
  -6  15  -2      972.73     1087.95     92.41 o 
  -5  15  -2      167.78      164.26     51.95 o 
  -4  15  -2      323.93      293.96     58.87 o 
  -3  15  -2      722.24      774.38    117.28 o 
  -2  15  -2      127.38       68.40     43.03 o 
  -1  15  -2     1001.26     1035.25     85.01 o 
   0  15  -2      212.33      245.20     53.73 o 
   1  15  -2       39.21       22.51     38.10 o 
   2  15  -2      641.12      734.30     79.29 o 
   3  15  -2      365.57      408.97     66.44 o 
   4  15  -2      436.88      497.17    103.86 o 
   5  15  -2      108.56      124.79     75.03 o 
   6  15  -2       33.18       83.32     74.24 o 
   7  15  -2      633.52      690.91     86.66 o 
  -5  16  -2     1050.83     1140.86     96.06 o 
  -4  16  -2      963.54     1077.77    102.87 o 
  -3  16  -2      352.12      380.67     93.59 o 
  -2  16  -2     1166.60     1270.36    145.32 o 
  -1  16  -2      256.51      289.42     61.77 o 
   0  16  -2      466.22      495.98     72.99 o 
   1  16  -2      209.31      190.28     54.82 o 
   2  16  -2       61.93       68.59     47.41 o 
   3  16  -2      114.22       82.50     48.83 o 
   4  16  -2      439.34      438.33    104.65 o 
   5  16  -2      363.52      344.34    100.30 o 
  -1  17  -2      390.37      406.74    102.67 o 
   0  17  -2      526.02      606.00     84.73 o 
   1  17  -2       26.63       20.33     48.18 o 
   2  17  -2      179.19      168.47     58.36 o 
 -15   1  -1       32.21       -3.41     47.18 o 
 -14   1  -1       66.28       82.41     45.08 o 
 -13   1  -1      445.20      301.08     56.12 o 
 -12   1  -1      196.94      177.96     44.78 o 
 -11   1  -1      285.63      277.30     39.86 o 
 -10   1  -1      157.66      119.11     26.82 o 
  -9   1  -1      187.24      178.32     27.08 o 
  -8   1  -1     1812.95     1759.17     49.72 o 
  -7   1  -1      132.71      127.66     17.15 o 
  -6   1  -1      934.10      900.18     31.53 o 
  -5   1  -1      960.72      856.92     27.84 o 
  -4   1  -1     5246.98     5426.40    117.47 o 
  -3   1  -1      182.86      206.71     12.36 o 
  -2   1  -1     1432.42     1524.24     36.98 o 
  -1   1  -1      964.06     1018.36     21.15 o 
   0   1  -1     2767.60     2922.80     25.17 o 
   1   1  -1      430.78      456.52     11.69 o 
   2   1  -1      789.63      825.01     19.25 o 
   3   1  -1     2438.80     2562.58     96.64 o 
   4   1  -1     3935.95     4281.77     60.01 o 
   6   1  -1     1004.76     1051.51     37.71 o 
   7   1  -1     4155.28     4503.73     81.53 o 
   8   1  -1      186.98      139.25     18.06 o 
   9   1  -1      259.15      254.37     24.25 o 
  10   1  -1      521.56      528.86     33.03 o 
  11   1  -1       38.44       31.32     23.63 o 
  12   1  -1      316.83      290.00     38.95 o 
  13   1  -1      220.39      224.35     50.67 o 
  14   1  -1      110.80      110.57     67.53 o 
  15   1  -1      224.17      187.57     85.69 o 
 -15   2  -1       68.59       44.26     48.67 o 
 -14   2  -1      148.30       87.33     47.88 o 
 -13   2  -1      229.83      170.47     48.65 o 
 -12   2  -1      232.61      148.84     42.29 o 
 -11   2  -1      372.24      288.95     48.56 o 
 -10   2  -1      845.14      816.96     48.25 o 
  -9   2  -1      519.52      522.91     38.08 o 
  -8   2  -1      302.07      263.82     28.12 o 
  -7   2  -1     1342.84     1323.39     46.59 o 
  -6   2  -1       42.55       25.70     10.59 o 
  -5   2  -1      503.68      513.10     22.42 o 
  -4   2  -1     1160.46     1156.92     29.47 o 
  -3   2  -1    22030.50    24005.81    295.82 o 
  -2   2  -1    13246.35    14034.88    115.13 o 
  -1   2  -1      262.17      258.33     10.15 o 
   0   2  -1     1000.83      920.58     27.85 o 
   1   2  -1    18825.93    19411.11    105.55 o 
   2   2  -1      756.26      828.17     19.08 o 
   3   2  -1    16447.48    17575.59    520.16 o 
   4   2  -1     6436.19     7261.28    173.97 o 
   5   2  -1      772.84      754.54     30.15 o 
   6   2  -1     5375.60     5531.60    214.16 o 
   7   2  -1     2352.52     2538.69     62.47 o 
   8   2  -1     1181.98     1174.02     47.17 o 
   9   2  -1      152.68      133.24     24.22 o 
  10   2  -1       93.18       58.87     18.69 o 
  11   2  -1       39.65       16.54     23.41 o 
  12   2  -1       63.31       74.95     36.49 o 
  13   2  -1       60.93       48.97     56.86 o 
  14   2  -1      871.89      951.69    128.34 o 
  15   2  -1       94.39       71.48     69.50 o 
 -15   3  -1      123.20       81.75     51.11 o 
 -14   3  -1        3.52      -11.99     39.75 o 
 -13   3  -1      182.45      141.60     45.97 o 
 -12   3  -1      725.19      629.57     78.19 o 
 -11   3  -1      350.88      317.35     49.67 o 
 -10   3  -1     1022.72      998.43     51.91 o 
  -9   3  -1     2082.26     2164.64     73.10 o 
  -8   3  -1     1341.34     1326.49     50.61 o 
  -7   3  -1      301.56      300.05     26.88 o 
  -6   3  -1       95.14       74.84     15.41 o 
  -5   3  -1       89.32       68.19     13.95 o 
  -4   3  -1     3936.92     4221.56     99.92 o 
  -3   3  -1     3109.42     3178.15     60.30 o 
  -1   3  -1     1456.03     1457.55     25.74 o 
   0   3  -1      146.96      107.82     10.08 o 
   1   3  -1     4734.98     4883.59    132.27 o 
   2   3  -1     3007.33     2806.50    120.24 o 
   3   3  -1     1243.28     1265.33     26.10 o 
   4   3  -1     4635.90     4698.04     96.34 o 
   5   3  -1     5012.58     5399.26     91.05 o 
   6   3  -1      994.60      987.30     37.47 o 
   7   3  -1      134.98      119.91     20.02 o 
   8   3  -1      723.81      741.96     39.04 o 
   9   3  -1       99.88       70.23     21.79 o 
  10   3  -1      341.65      357.17     36.56 o 
  11   3  -1        9.67       -7.70     27.42 o 
  12   3  -1       27.60       27.67     33.96 o 
  13   3  -1      293.53      316.91     55.06 o 
  14   3  -1       84.12       15.01     61.60 o 
  15   3  -1      790.53      875.08    138.61 o 
 -15   4  -1       91.50       22.11     70.29 o 
 -14   4  -1       55.70       26.19     44.19 o 
 -13   4  -1      464.26      472.41     68.54 o 
 -12   4  -1      305.58      303.68     52.18 o 
 -11   4  -1      855.68      865.33     70.88 o 
 -10   4  -1     2441.10     2455.75    104.52 o 
  -9   4  -1      195.86      126.07     24.48 o 
  -8   4  -1     3658.53     3765.01     83.77 o 
  -7   4  -1      933.76      890.00     40.22 o 
  -6   4  -1      371.31      361.92     33.09 o 
  -5   4  -1     4124.60     4121.43     70.84 o 
  -4   4  -1     1257.89     1366.72     44.86 o 
  -3   4  -1    17366.50    19488.66    777.85 o 
  -2   4  -1     1539.68     1638.16     48.26 o 
  -1   4  -1     2106.69     1882.85     55.84 o 
   0   4  -1     5263.66     5566.21    148.70 o 
   1   4  -1      806.28      739.02     26.52 o 
   2   4  -1       59.33       46.14     10.78 o 
   3   4  -1      708.26      651.33     37.00 o 
   4   4  -1     2599.79     2681.82     51.03 o 
   5   4  -1     2419.36     2349.71     87.70 o 
   6   4  -1     1439.74     1486.05     84.44 o 
   7   4  -1     1267.18     1286.81     61.12 o 
   8   4  -1     2330.29     2191.86     78.33 o 
   9   4  -1     1446.01     1440.88     55.73 o 
  10   4  -1      573.31      503.91     55.40 o 
  11   4  -1     1829.53     1882.88     94.77 o 
  12   4  -1      538.78      475.00     60.81 o 
  13   4  -1      122.98      108.58     43.11 o 
  14   4  -1      904.46      903.90    135.45 o 
  15   4  -1       38.47       29.22     70.29 o 
 -15   5  -1       56.43       31.59     77.00 o 
 -14   5  -1       98.95      102.24     50.47 o 
 -13   5  -1       52.85       15.78     37.95 o 
 -12   5  -1       40.46       43.27     38.17 o 
 -11   5  -1      693.50      680.19     70.20 o 
 -10   5  -1       66.49       38.11     28.76 o 
  -9   5  -1     1592.36     1428.38     77.57 o 
  -8   5  -1      127.65       92.69     21.97 o 
  -7   5  -1     1185.65     1227.76     47.05 o 
  -6   5  -1     1789.27     1762.74     53.01 o 
  -5   5  -1       11.77        4.88     11.66 o 
  -4   5  -1     4934.87     5191.66    198.82 o 
  -2   5  -1      277.04      229.35     24.34 o 
  -1   5  -1     1847.55     1716.43     36.34 o 
   0   5  -1     4379.17     4279.74     83.56 o 
   1   5  -1     2736.75     2618.39     91.90 o 
   2   5  -1      176.07      165.70     27.12 o 
   3   5  -1        8.04        3.48     13.77 o 
   4   5  -1     3339.93     3207.48    196.85 o 
   5   5  -1     1504.82     1557.45     71.67 o 
   6   5  -1     2260.08     2215.77     80.43 o 
   7   5  -1     2618.54     2673.87     93.71 o 
   8   5  -1      109.94       89.94     30.21 o 
   9   5  -1     1137.08     1044.27     69.32 o 
  10   5  -1     5469.55     5800.07    198.24 o 
  11   5  -1      223.34      165.06     41.04 o 
  12   5  -1     1557.40     1692.66    100.23 o 
  13   5  -1       15.87        3.67     38.33 o 
  14   5  -1      175.40      170.60     55.23 o 
  15   5  -1      904.26      852.17    138.61 o 
 -14   6  -1       23.13       34.75     70.69 o 
 -13   6  -1      181.52      188.52     62.59 o 
 -12   6  -1       88.99       44.14     40.07 o 
 -11   6  -1       24.50        3.72     32.38 o 
 -10   6  -1     1114.98     1027.45     73.76 o 
  -9   6  -1       26.65       23.85     25.52 o 
  -8   6  -1      413.52      355.39     32.60 o 
  -7   6  -1      883.48      848.02     43.70 o 
  -6   6  -1     4884.34     5061.75    111.05 o 
  -5   6  -1     7406.09     7824.44    133.45 o 
  -4   6  -1     3699.51     3785.19    103.74 o 
  -3   6  -1     2201.81     1952.97     63.94 o 
  -2   6  -1    13084.74    14362.53    512.67 o 
  -1   6  -1     3901.58     3873.22     59.19 o 
   0   6  -1      186.23      205.87     19.00 o 
   1   6  -1     3221.64     3290.08     64.71 o 
   2   6  -1     1559.20     1521.24     46.88 o 
   3   6  -1     2936.77     2761.77     79.74 o 
   4   6  -1      284.08      216.09     30.85 o 
   5   6  -1     1397.61     1230.84     62.68 o 
   6   6  -1      980.99      867.69     56.43 o 
   7   6  -1      856.95      793.99     58.20 o 
   8   6  -1     5179.79     5021.38    139.52 o 
   9   6  -1     1013.46      988.83     69.57 o 
  10   6  -1      217.03      211.18     44.81 o 
  11   6  -1     2643.23     2484.95    116.27 o 
  12   6  -1      275.40      274.72     54.80 o 
  13   6  -1      139.35      163.07     53.56 o 
  14   6  -1      661.92      660.24     81.58 o 
  15   6  -1      110.53      154.01     86.48 o 
 -14   7  -1      757.89      644.86    122.81 o 
 -13   7  -1       53.87       29.93     44.50 o 
 -12   7  -1     1534.91     1714.99    104.08 o 
 -11   7  -1      793.01      723.09     74.12 o 
 -10   7  -1      111.00       69.87     36.74 o 
  -9   7  -1     4773.92     4553.48    210.08 o 
  -8   7  -1      783.25      693.74     57.83 o 
  -7   7  -1      652.38      610.82     79.57 o 
  -6   7  -1     3326.90     3635.14     96.76 o 
  -5   7  -1      281.01      257.87     26.53 o 
  -4   7  -1     1918.57     1991.47     57.68 o 
  -3   7  -1     2528.30     2505.57     76.94 o 
  -2   7  -1       10.01        7.60      8.66 o 
  -1   7  -1     5447.33     5826.96     79.29 o 
   0   7  -1      121.71       92.71     15.89 o 
   1   7  -1    18605.64    19535.55    296.52 o 
   2   7  -1     5028.66     4977.09    168.31 o 
   3   7  -1     1042.36      969.26     42.90 o 
   4   7  -1     2212.28     2073.34     79.57 o 
   5   7  -1     1806.98     1707.57     75.69 o 
   6   7  -1      349.37      290.57     53.51 o 
   7   7  -1     2713.70     2588.31    103.41 o 
   8   7  -1      214.42      199.28     40.61 o 
   9   7  -1     1939.53     1859.71    117.48 o 
  10   7  -1     1601.17     1637.35     94.88 o 
  11   7  -1      107.84       75.75     39.92 o 
  12   7  -1     1152.44     1115.32     87.61 o 
  13   7  -1      370.64      393.05     74.44 o 
  14   7  -1      675.99      661.69     86.43 o 
 -14   8  -1      111.91       54.49     78.98 o 
 -13   8  -1      878.88      923.65    139.79 o 
 -12   8  -1       35.51        5.77     39.75 o 
 -11   8  -1       82.60       92.14     43.43 o 
 -10   8  -1     1938.39     2014.46    104.34 o 
  -9   8  -1     1277.34     1156.38     77.12 o 
  -8   8  -1     3360.89     3276.57    119.32 o 
  -7   8  -1      765.37      722.74     58.06 o 
  -6   8  -1      323.43      233.71     29.00 o 
  -5   8  -1     2811.32     2995.11     84.08 o 
  -4   8  -1      361.83      322.04     30.01 o 
  -3   8  -1     1130.88     1008.48    101.29 o 
  -2   8  -1     1622.36     1609.18     82.65 o 
  -1   8  -1      757.37      765.86     46.59 o 
   0   8  -1     4850.59     5126.84     86.50 o 
   1   8  -1      551.69      568.77     33.49 o 
   2   8  -1     1913.96     1858.51     58.49 o 
   3   8  -1     4138.85     3839.81     87.37 o 
   4   8  -1     3661.43     3468.10    106.51 o 
   5   8  -1     2889.93     2758.32    101.07 o 
   6   8  -1     3538.70     3599.98    175.33 o 
   7   8  -1      329.92      257.62     43.54 o 
   8   8  -1     1444.64     1398.58     83.57 o 
   9   8  -1      172.60      149.66     42.53 o 
  10   8  -1       17.34       -4.80     30.74 o 
  11   8  -1     1062.07      981.04     85.45 o 
  12   8  -1      374.66      309.31     63.10 o 
  13   8  -1      392.44      340.83     68.41 o 
  14   8  -1      321.24      385.74     75.17 o 
 -13   9  -1       53.70       26.85     65.95 o 
 -12   9  -1      801.36      589.97    108.59 o 
 -11   9  -1      559.08      615.18     74.55 o 
 -10   9  -1      203.66      228.05     48.14 o 
  -9   9  -1     2495.97     2540.67    114.66 o 
  -8   9  -1     1063.65      941.25     70.00 o 
  -7   9  -1     1414.68     1250.13     75.33 o 
  -6   9  -1      967.94     1000.27     50.08 o 
  -5   9  -1       61.59       49.21     19.33 o 
  -4   9  -1     2124.95     2125.41     67.42 o 
  -3   9  -1     4609.26     4847.28    173.55 o 
  -2   9  -1      416.36      341.92     33.89 o 
  -1   9  -1     4225.30     4532.98     80.65 o 
   0   9  -1      113.16       95.99     20.03 o 
   1   9  -1     7051.43     7415.53    149.64 o 
   2   9  -1     2299.48     2298.14     68.48 o 
   3   9  -1       14.55       11.93     16.19 o 
   4   9  -1     4297.09     4363.37    140.77 o 
   5   9  -1     5625.88     5726.02    306.04 o 
   6   9  -1      212.00      209.70     40.76 o 
   7   9  -1     1611.14     1508.57     87.79 o 
   8   9  -1      494.35      433.70     67.33 o 
   9   9  -1      589.30      554.76     67.28 o 
  10   9  -1     1195.48     1236.34    115.51 o 
  11   9  -1       12.65       11.96     37.97 o 
  12   9  -1     1558.41     1571.51    111.49 o 
  13   9  -1      408.07      354.28     82.53 o 
 -12  10  -1      334.10      272.87     93.98 o 
 -11  10  -1      123.26       77.58     44.50 o 
 -10  10  -1      253.40      273.78     54.16 o 
  -9  10  -1      403.23      353.83     73.05 o 
  -8  10  -1     1176.91     1023.34     96.75 o 
  -7  10  -1     1174.03     1234.44     79.01 o 
  -6  10  -1      556.30      440.39     52.50 o 
  -5  10  -1     3295.11     3466.62     90.91 o 
  -4  10  -1       19.70        6.12     22.48 o 
  -3  10  -1     3375.76     3413.60    159.73 o 
  -2  10  -1     2798.56     2861.16    189.94 o 
  -1  10  -1      125.14       82.55     19.60 o 
   0  10  -1     1135.33     1149.71     48.22 o 
   1  10  -1     1631.82     1561.77     58.14 o 
   2  10  -1      209.65      196.84     29.00 o 
   3  10  -1     4327.40     4627.01    104.87 o 
   4  10  -1      552.88      516.75     43.04 o 
   5  10  -1      236.90      259.24     44.39 o 
   6  10  -1     2563.34     2554.25    128.93 o 
   7  10  -1      589.03      516.39     87.47 o 
   8  10  -1     1370.26     1478.95     93.86 o 
   9  10  -1      125.13      105.38     44.25 o 
  10  10  -1      201.33      211.73     53.19 o 
  11  10  -1      977.33      947.32     94.63 o 
  12  10  -1      469.43      345.26     68.78 o 
  13  10  -1       39.71       29.82     54.84 o 
 -12  11  -1      171.09      140.19     78.58 o 
 -11  11  -1      261.02      188.76     78.98 o 
 -10  11  -1      482.61      468.12     68.75 o 
  -9  11  -1     1044.08     1167.26    134.26 o 
  -8  11  -1       61.27       30.83     35.69 o 
  -7  11  -1      788.79      791.91     80.16 o 
  -6  11  -1      859.13      877.32     68.89 o 
  -5  11  -1       77.49       47.25     22.99 o 
  -4  11  -1     1237.56     1330.68     74.73 o 
  -3  11  -1     1655.40     1716.75     84.02 o 
  -2  11  -1     1747.55     1876.71     87.44 o 
  -1  11  -1     3714.32     4082.79    168.42 o 
   0  11  -1       17.93       -8.85     21.25 o 
   1  11  -1     1099.95     1101.48     53.68 o 
   2  11  -1     3907.55     3949.26     99.06 o 
   3  11  -1       88.16       65.36     24.14 o 
   4  11  -1      710.38      699.79     48.85 o 
   5  11  -1     3761.50     3606.19    128.98 o 
   6  11  -1      202.18      148.79     41.59 o 
   7  11  -1      577.21      534.71     63.92 o 
   8  11  -1       39.90       23.97     34.72 o 
   9  11  -1      156.92      156.90     49.46 o 
  10  11  -1      750.71      700.81     82.62 o 
  11  11  -1       42.63       53.11     47.47 o 
  12  11  -1      241.00      229.76     65.95 o 
 -11  12  -1       94.49      125.18     72.66 o 
 -10  12  -1      114.98      108.59     68.32 o 
  -9  12  -1      407.10      448.23     67.51 o 
  -8  12  -1      514.07      452.03     64.49 o 
  -7  12  -1      224.37      264.58     51.59 o 
  -6  12  -1      596.01      631.01     67.62 o 
  -5  12  -1     2063.17     1968.50    101.15 o 
  -4  12  -1      233.30      205.63     42.55 o 
  -3  12  -1     1421.45     1421.66     81.77 o 
  -2  12  -1     1604.84     1668.46     87.31 o 
  -1  12  -1      228.78      210.31     42.30 o 
   0  12  -1      398.95      494.83     74.44 o 
   1  12  -1      419.97      393.97     51.22 o 
   2  12  -1       22.49        8.28     21.36 o 
   3  12  -1     1200.11     1185.13     62.29 o 
   4  12  -1     1161.77     1076.12     83.01 o 
   5  12  -1     1242.58     1086.43     80.33 o 
   6  12  -1     2291.76     2266.24    113.15 o 
   7  12  -1      745.39      566.61     69.42 o 
   8  12  -1      649.21      644.04     77.72 o 
   9  12  -1      145.88      127.55     50.82 o 
  10  12  -1      105.16       61.72     50.52 o 
  11  12  -1      158.61      121.60     56.94 o 
 -10  13  -1      103.85       73.45     61.21 o 
  -9  13  -1      396.18      436.86     68.76 o 
  -8  13  -1      199.33      170.14     52.34 o 
  -7  13  -1      298.09      232.96     52.44 o 
  -6  13  -1      295.16      229.99     52.07 o 
  -5  13  -1      112.09       69.58     35.58 o 
  -4  13  -1      527.45      394.10     83.32 o 
  -3  13  -1      117.69      113.87     38.64 o 
  -2  13  -1      517.39      535.05     61.36 o 
  -1  13  -1      522.54      536.27     60.60 o 
   0  13  -1       21.01       24.95     28.06 o 
   1  13  -1      329.00      345.82     52.31 o 
   2  13  -1      804.89      845.25     71.40 o 
   3  13  -1      380.74      405.30     44.64 o 
   4  13  -1      427.02      388.43     46.00 o 
   5  13  -1      509.54      416.99     62.26 o 
   6  13  -1      133.84       90.64     41.84 o 
   7  13  -1      536.30      494.75     71.35 o 
   8  13  -1      196.19      171.74     52.42 o 
   9  13  -1      326.01      244.66     61.57 o 
  10  13  -1      110.86       24.04     49.53 o 
  -9  14  -1       44.35       60.02     68.71 o 
  -8  14  -1      399.82      328.05     65.20 o 
  -7  14  -1       56.71       31.55     40.59 o 
  -6  14  -1       89.51       92.13     44.91 o 
  -5  14  -1      372.94      344.98     60.32 o 
  -4  14  -1       79.80       39.22     35.87 o 
  -3  14  -1      252.67      226.27     69.50 o 
  -2  14  -1      165.96      185.60     46.76 o 
  -1  14  -1       48.38       34.01     32.52 o 
   0  14  -1       43.73       37.40     39.49 o 
   1  14  -1      242.50      193.73     46.46 o 
   2  14  -1      631.42      755.84     76.79 o 
   3  14  -1      607.31      673.03     73.66 o 
   4  14  -1       10.23       12.47     34.29 o 
   5  14  -1      276.22      301.76     58.21 o 
   6  14  -1      295.63      235.44     61.80 o 
   7  14  -1      114.59      105.02     49.67 o 
   8  14  -1      559.78      543.61     78.71 o 
   9  14  -1      281.15      245.87     66.88 o 
  -7  15  -1       37.92        7.27     45.37 o 
  -6  15  -1       56.97       49.07     41.91 o 
  -5  15  -1      122.14      136.09     50.26 o 
  -4  15  -1        9.28      -30.04     35.37 o 
  -3  15  -1        4.04        6.32     50.94 o 
  -2  15  -1       53.04       13.59     37.58 o 
  -1  15  -1       48.93       29.05     40.19 o 
   0  15  -1      152.19      157.16     48.14 o 
   1  15  -1       92.89       92.68     42.70 o 
   2  15  -1       96.73       95.38     42.86 o 
   3  15  -1      160.14      179.26     51.79 o 
   4  15  -1      244.56      238.51     82.93 o 
   5  15  -1       62.69       33.17     63.18 o 
   6  15  -1       10.74        7.50     65.95 o 
   7  15  -1       92.88      119.62     54.55 o 
  -5  16  -1      134.68      155.08     54.00 o 
  -4  16  -1      162.90      139.56     52.48 o 
  -3  16  -1       31.00       59.63     58.05 o 
  -2  16  -1       22.07        0.79     50.94 o 
  -1  16  -1      182.60      238.73     59.46 o 
   0  16  -1        3.06        9.95     41.82 o 
   1  16  -1      259.50      243.31     60.19 o 
   2  16  -1      380.52      413.42     68.27 o 
   3  16  -1       28.24       10.40     42.62 o 
   4  16  -1       76.02       43.83     68.32 o 
   5  16  -1      175.29      136.63     80.56 o 
   6  16  -1       17.84       48.57     77.79 o 
  -2  17  -1        9.84       43.04     65.95 o 
  -1  17  -1       56.85       62.79     65.55 o 
   0  17  -1      193.92      262.20     65.59 o 
   1  17  -1      228.47      252.99     64.11 o 
   2  17  -1       13.06      -20.42     45.75 o 
 -15   0   0      273.16      217.98     82.53 o 
 -14   0   0     1046.75     1075.68    125.97 o 
 -13   0   0     3825.41     4318.13    225.48 o 
 -12   0   0      244.67      188.36     63.97 o 
 -11   0   0     1828.77     1746.60    131.10 o 
 -10   0   0      560.83      618.79     84.11 o 
  -9   0   0      712.87      680.00     77.00 o 
  -8   0   0     5974.45     6232.69    125.78 o 
  -7   0   0      804.81      763.68     44.08 o 
  -6   0   0     3982.94     3990.44    139.20 o 
  -5   0   0       68.89       67.59     15.24 o 
  -4   0   0     4195.79     4915.64     87.67 o 
  -3   0   0     4639.76     4776.66     66.67 o 
  -2   0   0    18639.20    18460.11    121.15 o 
  -1   0   0     8141.70     8714.05    105.04 o 
   1   0   0     8138.90     8408.80    102.28 o 
   2   0   0    18638.98    19347.66    185.20 o 
   3   0   0     4639.70     4697.62    102.67 o 
   4   0   0     4195.73     5115.81    123.21 o 
   5   0   0       67.08       64.76     26.06 o 
   6   0   0     3993.83     4190.97    133.87 o 
   7   0   0      808.60      795.31     68.32 o 
   8   0   0     5969.19     6403.54    191.13 o 
   9   0   0      711.68      718.33     49.98 o 
  10   0   0      560.91      535.36     70.09 o 
  11   0   0     1827.71     1910.54    119.85 o 
  12   0   0      244.54      259.44     71.08 o 
  13   0   0     3823.78     4014.85    201.79 o 
  14   0   0     1051.11     1066.20    125.97 o 
 -15   1   0      411.57      447.60     73.77 o 
 -14   1   0     1228.48     1257.92     95.90 o 
 -13   1   0      676.89      639.35     74.91 o 
 -12   1   0      645.02      633.12    101.68 o 
 -11   1   0       26.56       -5.03     26.33 o 
 -10   1   0      573.67      575.83     57.60 o 
  -9   1   0      902.94      934.79     74.29 o 
  -8   1   0      318.77      316.81     29.26 o 
  -7   1   0     5367.73     5660.30     92.33 o 
  -6   1   0     4520.93     4610.81     83.41 o 
  -5   1   0     1372.22     1170.30     33.06 o 
  -4   1   0     2617.98     2414.69     41.49 o 
  -3   1   0      206.65      191.41     11.58 o 
  -2   1   0     2004.05     2085.35     29.78 o 
  -1   1   0    40462.54    43902.97    560.00 o 
   0   1   0      658.91      564.62     36.47 o 
   1   1   0    40467.86    44177.36    500.72 o 
   2   1   0     2003.08     2110.73     31.86 o 
   3   1   0      205.82      256.02     32.17 o 
   4   1   0     2616.23     2389.93     58.31 o 
   5   1   0     1370.56     1267.35     48.79 o 
   6   1   0     4513.67     4503.53     90.33 o 
   7   1   0     5365.79     5583.00     93.30 o 
   8   1   0      318.74      321.33     30.27 o 
   9   1   0      904.23      924.99     47.20 o 
  10   1   0      571.61      586.56     36.39 o 
  11   1   0       27.11       31.93     19.35 o 
  12   1   0      643.75      727.78     53.35 o 
  13   1   0      677.64      731.74     74.24 o 
  14   1   0     1228.67     1209.15    129.92 o 
  15   1   0      411.45      594.31    109.38 o 
 -15   2   0      150.17       81.03     51.23 o 
 -14   2   0      954.84      955.12     93.61 o 
 -13   2   0     1149.13     1131.12     88.51 o 
 -12   2   0      161.55      110.61     38.57 o 
 -11   2   0     4956.62     5461.61    235.35 o 
 -10   2   0     1297.55     1290.89     56.42 o 
  -9   2   0     4281.31     4608.98    106.16 o 
  -8   2   0     2762.00     2659.93    117.91 o 
  -7   2   0      353.06      338.95     31.03 o 
  -6   2   0     2016.47     1830.89     48.29 o 
  -5   2   0     4122.32     3949.18     63.59 o 
  -4   2   0    15586.96    16758.60    220.37 o 
  -3   2   0     3525.26     3690.92    137.73 o 
  -2   2   0     4352.85     4507.60     57.26 o 
  -1   2   0     1522.40     1746.57     33.39 o 
   0   2   0    13225.11    14139.29    287.20 o 
   1   2   0     1523.13     1719.78     31.00 o 
   2   2   0     4349.05     4592.43    151.56 o 
   3   2   0     3539.01     3723.25     68.56 o 
   4   2   0    15587.54    17084.09    404.22 o 
   5   2   0     4124.77     4150.28     95.40 o 
   6   2   0     2014.39     1939.26     61.05 o 
   7   2   0      351.54      353.37     28.95 o 
   8   2   0     2766.98     2804.34     72.41 o 
   9   2   0     4281.64     4592.78     97.36 o 
  10   2   0     1297.75     1372.06     59.61 o 
  11   2   0     4953.66     5270.54    116.49 o 
  12   2   0      161.46      161.01     41.66 o 
  13   2   0     1148.56     1179.76     86.08 o 
  14   2   0      955.27      991.18    130.71 o 
  15   2   0      150.47      212.06     83.32 o 
 -15   3   0      740.90      709.90    107.02 o 
 -14   3   0      585.35      553.58     74.67 o 
 -13   3   0      315.08      210.91     50.83 o 
 -12   3   0      337.41      289.92     52.48 o 
 -11   3   0       28.37       28.53     29.67 o 
 -10   3   0     2237.02     2230.66    100.37 o 
  -9   3   0     1404.90     1455.08     55.74 o 
  -8   3   0      310.17      249.48     26.48 o 
  -7   3   0     7623.08     7962.57    230.27 o 
  -6   3   0    10821.12    11631.34    252.46 o 
  -5   3   0      824.73      830.14     31.00 o 
  -4   3   0     7852.44     8183.52     84.96 o 
  -2   3   0     2795.02     2886.81     45.93 o 
  -1   3   0      719.89      642.84     32.18 o 
   0   3   0      597.13      649.61     19.91 o 
   1   3   0      722.66      642.97     22.22 o 
   2   3   0     2783.55     2771.74     47.96 o 
   3   3   0     5419.53     6323.86    238.30 o 
   4   3   0     7852.93     8239.34    215.76 o 
   5   3   0      826.62      830.33     31.45 o 
   6   3   0    10823.05    11608.56    483.43 o 
   7   3   0     7618.94     8049.66    111.83 o 
   8   3   0      309.96      275.58     28.38 o 
   9   3   0     1403.00     1499.90     58.18 o 
  10   3   0     2238.21     2194.44     73.57 o 
  11   3   0       28.48       10.64     28.89 o 
  12   3   0      339.89      369.32     55.29 o 
  13   3   0      314.93      252.57     53.38 o 
  14   3   0      585.17      612.08    108.20 o 
  15   3   0      739.79      760.16    128.34 o 
 -15   4   0      385.33      351.94     69.91 o 
 -14   4   0      921.10      808.37     87.67 o 
 -13   4   0      761.84      754.71     80.65 o 
 -12   4   0        3.03       -7.70     29.74 o 
 -11   4   0      892.85      963.84    110.57 o 
 -10   4   0     3150.92     3321.73    121.62 o 
  -9   4   0       83.55      114.69     32.14 o 
  -8   4   0      426.40      362.53     30.89 o 
  -7   4   0      775.37      774.69     36.64 o 
  -6   4   0      387.97      354.25     25.27 o 
  -5   4   0     2784.63     2806.58     56.71 o 
  -4   4   0     2490.53     2851.10     53.51 o 
  -3   4   0      923.35     1116.66     56.24 o 
  -2   4   0     3439.64     3455.21     94.38 o 
  -1   4   0      420.23      376.63     15.95 o 
   0   4   0    10725.68    10715.80    158.68 o 
   1   4   0      419.97      354.47     21.75 o 
   2   4   0     3439.78     3308.39     57.56 o 
   3   4   0      918.34     1095.91    135.25 o 
   4   4   0     2491.31     2750.07    163.48 o 
   5   4   0     2782.14     2817.63     51.84 o 
   6   4   0      390.83      344.36     30.71 o 
   7   4   0      778.05      828.78     40.65 o 
   8   4   0      426.60      378.46     31.91 o 
   9   4   0       84.30       95.82     32.14 o 
  10   4   0     3148.53     3260.22    120.24 o 
  11   4   0      890.85      969.31     73.20 o 
  12   4   0        3.06        6.88     32.38 o 
  13   4   0      759.78      783.59     79.93 o 
  14   4   0      921.00      846.22    136.43 o 
  15   4   0      385.91      402.00    105.44 o 
 -15   5   0     1060.71     1043.74    106.63 o 
 -14   5   0      390.74      312.64     64.13 o 
 -13   5   0      189.66      123.06     45.60 o 
 -12   5   0      520.76      540.01     67.75 o 
 -11   5   0      502.35      408.93     58.07 o 
 -10   5   0      138.40      101.15     34.74 o 
  -9   5   0     2490.56     2377.88    315.12 o 
  -8   5   0      471.68      437.05     33.82 o 
  -7   5   0     1118.47     1122.00     44.10 o 
  -6   5   0     1629.90     1590.89     53.21 o 
  -5   5   0        6.32        2.73     10.46 o 
  -4   5   0     8002.00     8378.78    408.05 o 
  -2   5   0      339.10      330.34     25.43 o 
  -1   5   0      368.74      309.49     17.17 o 
   0   5   0     1780.18     1836.03     41.73 o 
   1   5   0      372.17      342.77     21.16 o 
   2   5   0      338.69      320.94     22.13 o 
   4   5   0     8000.91     8501.92    180.27 o 
   5   5   0        6.33        4.52     17.09 o 
   6   5   0     1629.83     1553.16     39.84 o 
   7   5   0     1120.44     1063.38     70.63 o 
   8   5   0      471.75      433.32     50.39 o 
   9   5   0     2495.02     2493.32    104.63 o 
  10   5   0      139.66      118.39     37.51 o 
  11   5   0      502.36      414.16     57.39 o 
  12   5   0      520.86      453.45     60.43 o 
  13   5   0      189.31      136.28     47.53 o 
  14   5   0      391.23      426.94     72.15 o 
  15   5   0     1061.14      942.21    146.90 o 
 -14   6   0      364.79      302.47     62.68 o 
 -13   6   0      203.70      109.90     46.98 o 
 -12   6   0       10.99       -1.12     33.60 o 
 -11   6   0      325.73      362.55     57.36 o 
 -10   6   0      102.56       56.53     32.14 o 
  -9   6   0      261.33      214.21     40.07 o 
  -8   6   0       77.42      106.57     31.20 o 
  -7   6   0       65.73       38.53     16.55 o 
  -6   6   0      306.53      254.16     24.93 o 
  -5   6   0       35.57       22.93     13.62 o 
  -4   6   0      575.70      602.99     30.99 o 
  -3   6   0      954.65     1042.84     67.53 o 
  -2   6   0      968.50      940.29     43.21 o 
  -1   6   0     1928.00     2011.48     43.90 o 
   0   6   0     2810.22     2714.13     55.07 o 
   1   6   0     1926.43     1848.01     48.69 o 
   2   6   0      968.28      991.47     38.63 o 
   3   6   0      958.83     1052.84     41.74 o 
   4   6   0      576.42      607.78     44.43 o 
   5   6   0       35.00       20.72     19.26 o 
   6   6   0      305.83      237.74     52.52 o 
   7   6   0       66.09       47.70     24.98 o 
   8   6   0       76.31       77.77     30.92 o 
   9   6   0      261.82      205.82     41.31 o 
  10   6   0      102.20       69.22     34.16 o 
  11   6   0      325.79      373.91     57.84 o 
  12   6   0       10.92        4.61     34.82 o 
  13   6   0      203.97      175.92     55.40 o 
  14   6   0      364.75      348.81     67.57 o 
 -14   7   0      106.99       77.22     52.03 o 
 -13   7   0       15.86        3.55     40.51 o 
 -12   7   0      420.99      405.77     65.40 o 
 -11   7   0        3.07      -17.49     28.85 o 
 -10   7   0      320.55      284.07     49.58 o 
  -9   7   0       29.03       19.01     25.41 o 
  -8   7   0      132.00      121.09     33.02 o 
  -7   7   0       48.28       20.48     22.76 o 
  -6   7   0      398.36      392.01     31.12 o 
  -5   7   0     2397.92     2322.73     61.97 o 
  -4   7   0      186.88      165.02     21.56 o 
  -3   7   0      169.96      178.28     26.42 o 
  -2   7   0      990.46      863.96     45.19 o 
  -1   7   0      925.55      802.46     48.11 o 
   0   7   0      115.03      137.19     18.05 o 
   1   7   0      926.56      827.84     36.23 o 
   2   7   0      990.63      912.57     39.85 o 
   3   7   0      170.49      167.07     22.55 o 
   4   7   0      185.87      165.86     30.29 o 
   5   7   0     2396.64     2287.18     88.64 o 
   6   7   0      398.09      396.76     46.31 o 
   7   7   0       48.11       17.44     24.81 o 
   8   7   0      131.68       98.81     35.86 o 
   9   7   0       29.27       13.52     30.85 o 
  10   7   0      320.05      277.12     52.61 o 
  11   7   0        3.13       -6.53     35.43 o 
  12   7   0      421.84      360.08     61.95 o 
  13   7   0       15.80       -3.05     39.82 o 
  14   7   0      107.24       83.88     53.84 o 
 -14   8   0       33.76       27.64     65.95 o 
 -13   8   0      177.58      127.03     48.63 o 
 -12   8   0      242.25      283.15     58.90 o 
 -11   8   0      533.43      478.43     65.85 o 
 -10   8   0      364.49      291.22     50.78 o 
  -9   8   0      113.24      122.44     39.64 o 
  -8   8   0      272.98      285.93     46.03 o 
  -7   8   0      846.54      723.41     57.84 o 
  -6   8   0        3.48       -3.48     15.28 o 
  -5   8   0       19.69        5.31     15.50 o 
  -4   8   0     1035.11     1066.86     45.65 o 
  -3   8   0       10.17       19.52     17.01 o 
  -2   8   0      938.39      904.41     30.92 o 
  -1   8   0     2056.38     2076.13     53.75 o 
   0   8   0     1549.03     1540.85     48.70 o 
   1   8   0     2055.41     1993.91     57.51 o 
   2   8   0      939.40      894.36     42.07 o 
   3   8   0       10.14        5.10     14.00 o 
   4   8   0     1034.30      934.14     69.70 o 
   5   8   0       19.68       21.10     22.29 o 
   6   8   0        3.43      -12.41     23.17 o 
   7   8   0      845.49      746.95     67.13 o 
   8   8   0      273.24      272.77     48.07 o 
   9   8   0      113.28      113.62     37.29 o 
  10   8   0      364.80      359.87     76.81 o 
  11   8   0      532.97      493.85     74.04 o 
  12   8   0      242.23      275.96     60.62 o 
  13   8   0      177.66      170.99     57.80 o 
  14   8   0       33.88       -3.99     51.50 o 
 -13   9   0      273.87      260.70     65.46 o 
 -12   9   0       28.41       11.87     39.47 o 
 -11   9   0      454.48      385.44     61.57 o 
 -10   9   0       85.25       64.80     36.12 o 
  -9   9   0      107.23       54.76     34.42 o 
  -8   9   0      703.54      681.88     66.51 o 
  -7   9   0       21.72       26.45     25.14 o 
  -6   9   0      134.83       97.05     33.60 o 
  -5   9   0       25.47       23.67     17.77 o 
  -4   9   0       36.81       21.15     16.55 o 
  -3   9   0       23.86       13.24     19.39 o 
  -2   9   0      205.43      187.37     19.85 o 
  -1   9   0       38.54       30.72     15.07 o 
   0   9   0      515.78      412.69     42.14 o 
   1   9   0       38.77       36.98     16.81 o 
   2   9   0      204.87      203.94     26.41 o 
   3   9   0       24.06        1.20     15.97 o 
   4   9   0       36.59       22.30     18.13 o 
   5   9   0       25.39       16.42     24.93 o 
   6   9   0      134.66       97.15     34.20 o 
   7   9   0       21.88       13.15     28.87 o 
   8   9   0      702.67      746.55     71.79 o 
   9   9   0      107.44       82.48     39.18 o 
  10   9   0       85.02       68.21     39.77 o 
  11   9   0      453.87      432.74     89.84 o 
  12   9   0       28.40        2.57     40.86 o 
  13   9   0      274.20      236.25     62.58 o 
 -13  10   0      198.98      155.19     84.90 o 
 -12  10   0        7.07        4.35     43.16 o 
 -11  10   0       37.03       26.97     41.43 o 
 -10  10   0      169.00      150.56     44.93 o 
  -9  10   0       34.19        8.65     30.18 o 
  -8  10   0        3.22       19.44     29.00 o 
  -7  10   0      850.07      712.65     69.70 o 
  -6  10   0      271.17      242.56     42.83 o 
  -5  10   0      191.71      152.02     26.35 o 
  -4  10   0      192.80      166.47     32.53 o 
  -3  10   0      214.88      185.55     34.97 o 
  -2  10   0      526.31      617.05     50.51 o 
  -1  10   0       13.28       11.50     14.68 o 
   0  10   0       15.38       26.57     17.76 o 
   1  10   0       13.10       27.22     16.96 o 
   2  10   0      527.49      559.45     38.78 o 
   3  10   0      214.75      185.61     28.97 o 
   4  10   0      193.05      169.80     28.89 o 
   5  10   0      192.41      222.12     46.20 o 
   6  10   0      270.68      275.64     46.87 o 
   7  10   0      849.13      775.14     71.60 o 
   8  10   0        3.20       -1.23     30.50 o 
   9  10   0       34.13       15.14     36.09 o 
  10  10   0      168.86      110.20     44.96 o 
  11  10   0       36.65       23.74     43.98 o 
  12  10   0        7.00        2.41     43.39 o 
  13  10   0      198.95      184.58     66.15 o 
 -12  11   0      216.68      232.99     80.95 o 
 -11  11   0      218.73      181.34     54.15 o 
 -10  11   0       65.89       32.10     40.91 o 
  -9  11   0      138.28      149.80     46.79 o 
  -8  11   0       65.93       44.08     34.74 o 
  -7  11   0      496.09      480.64     60.97 o 
  -6  11   0      477.16      398.60     54.14 o 
  -5  11   0      191.94      153.64     40.01 o 
  -4  11   0      472.06      463.73     51.32 o 
  -3  11   0      309.15      356.06     46.39 o 
  -2  11   0     1248.25     1363.36     94.58 o 
  -1  11   0     1792.11     1801.13     84.22 o 
   0  11   0      218.57      154.18     26.40 o 
   1  11   0     1792.58     1854.54     66.84 o 
   2  11   0     1248.54     1286.17     58.52 o 
   3  11   0      310.17      377.26     44.37 o 
   4  11   0      473.62      404.91     41.80 o 
   5  11   0      191.09      112.14     37.28 o 
   6  11   0      476.73      362.16     54.37 o 
   7  11   0      495.91      501.24     63.65 o 
   8  11   0       66.20       54.33     38.05 o 
   9  11   0      138.81      104.15     45.98 o 
  10  11   0       66.24       77.02     46.48 o 
  11  11   0      218.50      154.39     55.80 o 
  12  11   0      215.95      222.73     64.64 o 
 -11  12   0       73.83       51.84     49.39 o 
 -10  12   0       18.54       39.69     40.92 o 
  -9  12   0      241.88      115.52     47.12 o 
  -8  12   0      440.84      435.00     64.33 o 
  -7  12   0       34.38       10.31     32.05 o 
  -6  12   0      335.15      295.27     50.93 o 
  -5  12   0     1000.15      943.41     73.64 o 
  -4  12   0      215.57      205.74     59.63 o 
  -3  12   0     1114.99     1118.20    101.68 o 
  -2  12   0      178.04      150.84     37.12 o 
  -1  12   0      192.65      154.37     36.66 o 
   0  12   0     1520.25     1533.49     83.89 o 
   1  12   0      193.59      159.74     38.06 o 
   2  12   0      179.06      167.97     31.17 o 
   3  12   0     1116.41     1067.60     80.93 o 
   4  12   0      215.58      188.68     33.88 o 
   5  12   0     1000.26      951.50     75.55 o 
   6  12   0      333.54      323.04     55.74 o 
   7  12   0       34.42       -3.32     34.62 o 
   8  12   0      439.46      453.26     67.35 o 
   9  12   0      242.33      162.73     53.33 o 
  10  12   0       18.92        6.87     44.58 o 
  11  12   0       74.64       88.25     52.62 o 
 -10  13   0        4.96      -53.76     41.77 o 
  -9  13   0       99.86       68.32     45.65 o 
  -8  13   0      613.33      575.76     74.21 o 
  -7  13   0      346.92      329.78     57.84 o 
  -6  13   0      284.54      180.10     47.19 o 
  -5  13   0      370.22      356.19     57.23 o 
  -4  13   0      849.44      865.21    114.91 o 
  -3  13   0      261.95      232.24     46.11 o 
  -2  13   0      757.96      754.23     66.39 o 
  -1  13   0     2531.49     2564.52    109.58 o 
   0  13   0       98.30       91.49     36.42 o 
   1  13   0     2531.51     2706.53    115.88 o 
   2  13   0      757.65      768.27     69.41 o 
   3  13   0      261.83      243.04     38.85 o 
   4  13   0      849.77      814.38     58.12 o 
   5  13   0      369.93      346.55     57.80 o 
   6  13   0      284.90      221.91     51.19 o 
   7  13   0      346.49      386.12     64.13 o 
   8  13   0      614.03      530.88     99.51 o 
   9  13   0      100.19       35.67     48.75 o 
  10  13   0        5.05       36.09     50.37 o 
  -9  14   0      187.36      149.37     54.29 o 
  -8  14   0      982.48     1103.43     98.11 o 
  -7  14   0       30.66       28.72     43.13 o 
  -6  14   0      112.82       41.55     40.42 o 
  -5  14   0      706.92      683.89    120.44 o 
  -4  14   0       25.81       39.93     36.96 o 
  -3  14   0     1216.61     1278.26    127.55 o 
  -2  14   0      793.52      858.99     80.95 o 
  -1  14   0      295.11      313.03     52.06 o 
   0  14   0     2595.44     2810.85    122.69 o 
   1  14   0      295.12      327.03     54.09 o 
   2  14   0      793.16      846.98     78.99 o 
   3  14   0     1217.22     1354.34     91.51 o 
   4  14   0       25.70        8.66     37.00 o 
   5  14   0      708.34      724.80     78.73 o 
   6  14   0      112.32       86.21     47.50 o 
   7  14   0       30.84       27.82     44.74 o 
   8  14   0      981.06      993.90     98.52 o 
   9  14   0      187.20      124.49     58.63 o 
  -7  15   0      621.74      628.88     83.61 o 
  -6  15   0      368.82      394.92     69.27 o 
  -5  15   0      130.39      102.01     46.03 o 
  -4  15   0      677.66      722.52     81.97 o 
  -3  15   0      313.33      213.24     76.21 o 
  -2  15   0      248.10      246.81     75.42 o 
  -1  15   0      945.65      991.70     83.53 o 
   0  15   0       50.85       79.12     41.44 o 
   1  15   0      945.77      976.65     81.36 o 
   2  15   0      247.74      314.99     59.04 o 
   3  15   0      312.40      262.83     55.69 o 
   4  15   0      677.19      694.61    116.10 o 
   5  15   0      131.25      131.50     71.48 o 
   6  15   0      369.43      367.64     97.54 o 
   7  15   0      622.23      661.81     86.88 o 
  -5  16   0      413.93      508.36     77.29 o 
  -4  16   0       94.85       39.68     42.93 o 
  -3  16   0       92.27       61.60     63.18 o 
  -2  16   0      972.73     1055.54    136.63 o 
  -1  16   0       58.12       20.53     58.44 o 
   0  16   0      558.90      514.04     72.60 o 
   1  16   0       58.57       16.98     41.38 o 
   2  16   0      973.35      985.58     90.33 o 
   3  16   0       92.21       90.87     51.54 o 
   4  16   0       94.88       91.61     73.05 o 
   5  16   0      412.59      520.07    112.15 o 
  -2  17   0       69.26      101.49     71.87 o 
  -1  17   0      752.41      745.55    127.55 o 
   0  17   0       25.17        3.55     59.63 o 
   1  17   0      754.27      865.78     95.35 o 
   2  17   0       69.53       95.68     52.48 o 
 -16   1   1       78.32       17.84     55.69 o 
 -15   1   1      224.26      191.71     58.01 o 
 -14   1   1      110.60       92.76     45.60 o 
 -13   1   1      220.57      176.84     49.06 o 
 -12   1   1      316.38      291.52     52.60 o 
 -11   1   1       38.47       37.28     30.26 o 
 -10   1   1      522.55      550.13     57.20 o 
  -9   1   1      259.80      259.90     39.95 o 
  -8   1   1      187.21      157.76     30.16 o 
  -7   1   1     4155.95     4219.15     78.34 o 
  -6   1   1     1005.35     1008.13     36.27 o 
  -5   1   1     5830.95     6483.33    184.57 o 
  -4   1   1     3936.87     4289.11    123.37 o 
  -3   1   1     2439.10     2456.56     37.52 o 
  -2   1   1      788.32      766.13     26.18 o 
  -1   1   1      431.25      480.39     16.75 o 
   0   1   1     2767.82     3091.26     54.30 o 
   1   1   1      964.29     1009.88     22.65 o 
   2   1   1     1431.93     1564.31     36.81 o 
   3   1   1      182.19      248.28     21.90 o 
   4   1   1     5247.53     5586.58    215.22 o 
   5   1   1      960.89      972.80     46.19 o 
   6   1   1      933.88      922.88     49.43 o 
   7   1   1      132.50      137.13     28.83 o 
   8   1   1     1813.43     1800.46     76.09 o 
   9   1   1      186.51      195.46     28.89 o 
  10   1   1      157.41      190.29     30.59 o 
  11   1   1      285.76      333.29     39.29 o 
  12   1   1      197.50      206.68     36.76 o 
  13   1   1      445.24      375.54     86.88 o 
  14   1   1       65.98       88.85     66.74 o 
  15   1   1       32.24       11.85     65.16 o 
 -15   2   1       94.44       80.63     51.77 o 
 -14   2   1      871.61      871.50     89.07 o 
 -13   2   1       61.22        6.65     34.29 o 
 -12   2   1       63.45       62.88     35.59 o 
 -11   2   1       39.64        8.30     28.70 o 
 -10   2   1       93.11       38.34     27.61 o 
  -9   2   1      151.74      143.57     23.53 o 
  -8   2   1     1179.98     1167.66     45.42 o 
  -7   2   1     2352.13     2462.73    112.95 o 
  -6   2   1     5375.71     5632.39    142.33 o 
  -5   2   1      773.04      746.90     27.66 o 
  -4   2   1     6434.89     7056.67     71.11 o 
  -3   2   1    16447.68    17305.34    447.50 o 
  -2   2   1      755.83      805.73     18.50 o 
  -1   2   1    18825.52    19235.58    287.90 o 
   0   2   1     1000.35      921.97     31.85 o 
   1   2   1      262.23      265.78     15.75 o 
   2   2   1    13248.37    13749.95    103.81 o 
   3   2   1    22028.08    24229.24   1132.55 o 
   4   2   1     1159.18     1181.53     42.88 o 
   5   2   1      500.79      548.34     36.92 o 
   6   2   1       42.85       39.19     15.17 o 
   7   2   1     1343.37     1321.28     49.12 o 
   8   2   1      303.78      278.18     29.35 o 
   9   2   1      519.38      512.94     40.29 o 
  10   2   1      846.56      875.37     51.03 o 
  11   2   1      371.86      289.66     37.97 o 
  12   2   1      232.71      137.55     48.57 o 
  13   2   1      231.20      235.00     50.88 o 
  14   2   1      148.41      125.97     76.21 o 
  15   2   1       68.13      137.03     82.14 o 
 -15   3   1      790.21      778.28     92.28 o 
 -14   3   1       84.43       26.11     42.43 o 
 -13   3   1      293.27      336.46     60.80 o 
 -12   3   1       27.61       17.84     31.77 o 
 -11   3   1        9.71        1.76     27.70 o 
 -10   3   1      339.66      326.49     47.71 o 
  -9   3   1       99.82       79.94     28.07 o 
  -8   3   1      724.13      746.51     37.27 o 
  -7   3   1      135.63      102.53     17.41 o 
  -6   3   1      993.24     1008.93     35.00 o 
  -5   3   1     5017.18     5331.70     70.42 o 
  -4   3   1     4633.74     4663.73    156.35 o 
  -3   3   1     1242.83     1343.13     43.40 o 
  -2   3   1     3007.17     2823.80     63.28 o 
  -1   3   1     4735.64     4701.56    121.65 o 
   0   3   1      146.06      113.75     11.43 o 
   1   3   1     1457.70     1433.26     83.72 o 
   2   3   1    62776.76    68766.47    826.46 o 
   3   3   1     3112.67     3174.52    111.78 o 
   4   3   1     3934.22     4403.63     76.09 o 
   5   3   1       89.26       78.72     15.72 o 
   6   3   1       93.55       69.25     16.47 o 
   7   3   1      300.06      297.61     28.67 o 
   8   3   1     1340.04     1320.51     53.89 o 
   9   3   1     2079.94     2262.89    115.27 o 
  10   3   1     1022.58     1065.88     55.31 o 
  11   3   1      351.02      381.37     63.97 o 
  12   3   1      723.66      754.47     74.27 o 
  13   3   1      182.56      183.60     51.22 o 
  14   3   1        3.52       53.31     65.55 o 
  15   3   1      122.88      137.03     82.93 o 
 -15   4   1       38.51      -14.33     42.40 o 
 -14   4   1      903.36      965.06     94.66 o 
 -13   4   1      121.83       66.55     40.85 o 
 -12   4   1      538.57      423.18     61.56 o 
 -11   4   1     1825.89     1907.39    100.20 o 
 -10   4   1      572.67      548.56     59.31 o 
  -9   4   1     1447.43     1485.47     84.51 o 
  -8   4   1     2332.29     2114.03     58.23 o 
  -7   4   1     1267.69     1227.31     42.25 o 
  -6   4   1     1436.65     1550.26     43.53 o 
  -5   4   1     2421.61     2405.31     54.64 o 
  -4   4   1     2598.04     2673.79     69.53 o 
  -3   4   1      712.86      578.45     28.40 o 
  -2   4   1       59.00       49.81     11.69 o 
  -1   4   1      805.14      731.75     35.36 o 
   0   4   1     5269.88     5245.10     73.21 o 
   1   4   1     2107.48     1836.31     44.51 o 
   2   4   1     1537.50     1541.56     40.37 o 
   3   4   1    17370.23    18613.76    268.13 o 
   4   4   1     1259.58     1301.44     84.49 o 
   5   4   1     4124.29     4099.56    166.47 o 
   6   4   1      372.70      402.52     28.14 o 
   7   4   1      932.84      863.60     40.36 o 
   8   4   1     3658.51     3860.65     97.13 o 
   9   4   1      195.68      184.72     38.66 o 
  10   4   1     2441.07     2466.80    106.43 o 
  11   4   1      855.64      850.26     72.87 o 
  12   4   1      306.41      307.78     67.72 o 
  13   4   1      463.27      476.15     73.45 o 
  14   4   1       55.33       52.97     47.32 o 
  15   4   1       90.98      118.47     77.79 o 
 -15   5   1      903.66      911.41     99.82 o 
 -14   5   1      175.94      168.61     55.14 o 
 -13   5   1       16.07        4.22     36.40 o 
 -12   5   1     1556.88     1713.36    102.95 o 
 -11   5   1      223.23      156.96     42.86 o 
 -10   5   1     5473.12     5602.95    160.83 o 
  -9   5   1     1137.96     1156.36     96.16 o 
  -8   5   1      110.83      105.16     30.75 o 
  -7   5   1     2618.35     2648.81    117.90 o 
  -6   5   1     2260.88     2127.87     52.10 o 
  -5   5   1     1508.08     1502.03     73.59 o 
  -4   5   1     3336.23     3396.83    168.19 o 
  -3   5   1        8.07       11.59      9.81 o 
  -2   5   1      173.63      153.18     12.79 o 
  -1   5   1     2732.43     2461.06     44.28 o 
   0   5   1     4375.26     4211.53    104.43 o 
   1   5   1     1850.56     1654.63     52.60 o 
   2   5   1      276.90      217.51     20.26 o 
   3   5   1    27849.63    31151.20    859.48 o 
   4   5   1     4930.82     4866.51    292.61 o 
   5   5   1       11.76        2.39     17.49 o 
   6   5   1     1791.70     1830.70     60.04 o 
   7   5   1     1186.89     1248.35     68.34 o 
   8   5   1      126.61       82.68     30.65 o 
   9   5   1     1593.12     1420.65     82.38 o 
  10   5   1       66.56       49.41     33.51 o 
  11   5   1      690.85      772.93     92.60 o 
  12   5   1       39.92       42.82     37.09 o 
  13   5   1       52.77       41.67     43.39 o 
  14   5   1      100.27       94.93     51.21 o 
  15   5   1       56.86       65.16     73.05 o 
 -15   6   1      110.55      134.74     59.87 o 
 -14   6   1      660.66      612.59     83.19 o 
 -13   6   1      139.94      105.80     48.83 o 
 -12   6   1      276.20      243.34     54.03 o 
 -11   6   1     2644.34     2650.82    121.91 o 
 -10   6   1      216.90      209.15     45.43 o 
  -9   6   1     1014.00     1014.73     70.55 o 
  -8   6   1     5180.55     5430.09    144.77 o 
  -7   6   1      857.29      777.28     55.34 o 
  -6   6   1      981.24      911.22     37.77 o 
  -5   6   1     1396.34     1405.55     45.08 o 
  -4   6   1      285.48      242.19     22.22 o 
  -3   6   1     2939.19     2819.86     90.03 o 
  -2   6   1     1559.50     1594.93     40.67 o 
  -1   6   1     3227.15     3163.97     57.08 o 
   0   6   1      183.68      218.02     19.91 o 
   1   6   1     3900.76     3884.17     69.36 o 
   2   6   1    13079.55    13832.30    358.92 o 
   3   6   1     2205.40     1988.07     55.85 o 
   4   6   1     3702.17     3679.60    102.06 o 
   5   6   1     7398.49     7330.20    272.87 o 
   6   6   1     4883.39     4693.61    128.39 o 
   7   6   1      883.49      845.85     61.87 o 
   8   6   1      415.40      373.38     50.60 o 
   9   6   1       26.59       -4.29     28.45 o 
  10   6   1     1114.91     1062.15     78.89 o 
  11   6   1       24.10       42.07     37.68 o 
  12   6   1       88.93       41.27     42.45 o 
  13   6   1      181.76      172.85     53.81 o 
  14   6   1       22.83        1.85     47.45 o 
 -14   7   1      675.99      674.32     90.17 o 
 -13   7   1      369.73      305.92     62.37 o 
 -12   7   1     1150.72     1127.29     88.86 o 
 -11   7   1      107.84       44.32     38.95 o 
 -10   7   1     1601.49     1613.86     92.81 o 
  -9   7   1     1941.20     2038.91    100.38 o 
  -8   7   1      212.87      191.90     39.77 o 
  -7   7   1     2715.99     2640.96    117.09 o 
  -6   7   1      347.37      358.00     28.60 o 
  -5   7   1     1802.37     1719.24     60.84 o 
  -4   7   1     2212.43     2151.29     59.37 o 
  -3   7   1     1042.51     1068.96     48.86 o 
  -2   7   1     5036.78     4985.06    109.37 o 
  -1   7   1    18609.17    19791.40    204.68 o 
   0   7   1      120.82      115.76     17.63 o 
   1   7   1     5452.32     5606.24    108.81 o 
   2   7   1        9.91       12.81     12.74 o 
   3   7   1     2525.41     2389.37     64.84 o 
   4   7   1     1927.47     1900.30     78.74 o 
   5   7   1      280.91      221.24     36.57 o 
   6   7   1     3330.87     3524.51    115.76 o 
   7   7   1      650.12      657.64     60.10 o 
   8   7   1      782.47      689.95     61.99 o 
   9   7   1     4774.83     4860.56    365.87 o 
  10   7   1      110.13       84.56     39.46 o 
  11   7   1      793.71      793.80     81.41 o 
  12   7   1     1535.05     1522.81    102.45 o 
  13   7   1       53.89       72.32     49.84 o 
  14   7   1      757.49      815.09     94.01 o 
 -14   8   1      321.40      363.23     73.99 o 
 -13   8   1      392.02      362.09     67.66 o 
 -12   8   1      375.26      281.54     59.31 o 
 -11   8   1     1062.87     1030.92     82.34 o 
 -10   8   1       17.61       -2.21     30.15 o 
  -9   8   1      172.73      141.22     38.25 o 
  -8   8   1     1445.39     1420.72     82.08 o 
  -7   8   1      329.93      271.96     42.78 o 
  -6   8   1     3533.08     3403.78    111.91 o 
  -5   8   1     2891.02     2956.20     93.27 o 
  -4   8   1     3661.88     3930.21     99.16 o 
  -3   8   1     4138.72     3908.63     97.35 o 
  -2   8   1     1912.86     1928.44     61.38 o 
  -1   8   1      547.39      589.28     31.03 o 
   0   8   1     4852.40     4971.26     90.66 o 
   1   8   1      757.53      757.21     37.51 o 
   2   8   1     1619.88     1459.11     52.60 o 
   3   8   1     1127.29     1013.16     46.15 o 
   4   8   1      362.76      315.28     40.33 o 
   5   8   1     2809.46     2830.36    103.15 o 
   6   8   1      323.43      256.57     43.62 o 
   7   8   1      768.13      776.70     65.44 o 
   8   8   1     3361.91     3257.06    163.68 o 
   9   8   1     1277.36     1017.23    106.23 o 
  10   8   1     1939.03     1997.07    122.02 o 
  11   8   1       83.47       82.30     43.83 o 
  12   8   1       34.99       52.58     44.15 o 
  13   8   1      878.26      839.57     91.74 o 
  14   8   1      112.14      118.50     61.90 o 
 -13   9   1      408.11      419.72     74.41 o 
 -12   9   1     1558.99     1752.07    173.16 o 
 -11   9   1       12.66       19.72     35.71 o 
 -10   9   1     1196.09     1219.57     86.83 o 
  -9   9   1      587.75      537.20     64.03 o 
  -8   9   1      494.94      537.96     60.87 o 
  -7   9   1     1603.64     1580.13     84.90 o 
  -6   9   1      213.24      160.62     36.70 o 
  -5   9   1     5626.50     6136.84    157.45 o 
  -4   9   1     4298.56     4479.20    123.69 o 
  -3   9   1       14.54        6.87     17.45 o 
  -2   9   1     2300.53     2340.21     54.41 o 
  -1   9   1     7047.51     7377.87    125.03 o 
   0   9   1      113.93       96.23     20.33 o 
   1   9   1     4219.76     4346.40     89.84 o 
   2   9   1      417.06      384.36     38.88 o 
   3   9   1     4609.08     4643.97     99.73 o 
   4   9   1     2121.41     2078.66     69.53 o 
   5   9   1       61.51       32.10     25.24 o 
   6   9   1      967.63      863.85     67.40 o 
   7   9   1     1415.98     1371.31     85.08 o 
   8   9   1     1064.76      997.22     77.97 o 
   9   9   1     2497.21     2357.35    117.06 o 
  10   9   1      202.88      199.02     50.63 o 
  11   9   1      559.19      610.60     77.27 o 
  12   9   1      801.49      772.05     86.56 o 
  13   9   1       53.64       25.43     50.33 o 
 -13  10   1       39.79      -11.31     46.71 o 
 -12  10   1      469.19      368.34     70.46 o 
 -11  10   1      977.80      896.48    106.42 o 
 -10  10   1      200.70      176.74     48.15 o 
  -9  10   1      124.68       79.09     38.80 o 
  -8  10   1     1371.54     1396.73     87.54 o 
  -7  10   1      588.73      583.27     62.43 o 
  -6  10   1     2564.10     2567.68    109.15 o 
  -5  10   1      238.90      272.59     43.37 o 
  -4  10   1      552.85      539.34     47.60 o 
  -3  10   1     4330.38     4736.54    188.36 o 
  -2  10   1      210.35      209.61     35.38 o 
  -1  10   1     1632.83     1556.86     52.61 o 
   0  10   1     1136.99     1193.14     50.32 o 
   1  10   1      124.96       92.74     21.74 o 
   2  10   1     2797.96     2728.78     79.08 o 
   3  10   1     3377.85     3281.23     89.01 o 
   4  10   1       19.77       11.56     19.81 o 
   5  10   1     3292.70     3348.13    199.42 o 
   6  10   1      556.68      518.64     60.02 o 
   7  10   1     1172.35     1162.51     82.77 o 
   8  10   1     1177.39     1017.95     81.73 o 
   9  10   1      403.58      311.68     56.56 o 
  10  10   1      253.92      201.50     52.91 o 
  11  10   1      123.47      109.46     49.83 o 
  12  10   1      335.01      403.59     71.93 o 
 -12  11   1      242.03      133.07     57.12 o 
 -11  11   1       42.54       14.48     38.52 o 
 -10  11   1      749.42      655.66     79.33 o 
  -9  11   1      156.66      118.26     43.14 o 
  -8  11   1       39.39       24.98     32.10 o 
  -7  11   1      577.77      609.14     67.92 o 
  -6  11   1      201.71      143.16     38.25 o 
  -5  11   1     3762.84     3666.34    129.67 o 
  -4  11   1      709.29      739.40     57.78 o 
  -3  11   1       88.26      100.30     30.41 o 
  -2  11   1     3905.13     4340.06    195.67 o 
  -1  11   1     1100.08     1103.91     67.57 o 
   0  11   1       18.09        7.79     17.85 o 
   1  11   1     3716.00     3937.61     95.56 o 
   2  11   1     1744.93     1646.77     65.30 o 
   3  11   1     1655.15     1580.44     67.18 o 
   4  11   1     1236.61     1233.88     61.95 o 
   5  11   1       77.39       62.01     33.73 o 
   6  11   1      858.96      809.75     74.55 o 
   7  11   1      790.50      744.42     74.82 o 
   8  11   1       61.08       58.17     38.95 o 
   9  11   1     1043.57     1098.27     91.45 o 
  10  11   1      481.72      491.34     72.60 o 
  11  11   1      261.33      251.93     63.49 o 
  12  11   1      171.16      133.63     60.83 o 
 -11  12   1      157.88      122.59     54.31 o 
 -10  12   1      105.22      109.49     53.08 o 
  -9  12   1      145.77      121.63     49.13 o 
  -8  12   1      650.05      781.44     78.93 o 
  -7  12   1      744.54      682.00     72.28 o 
  -6  12   1     2291.41     2350.58    155.39 o 
  -5  12   1     1242.42     1220.12     82.20 o 
  -4  12   1     1162.06     1046.85    107.02 o 
  -3  12   1     1200.07     1274.04     76.11 o 
  -2  12   1       22.87       43.64     29.02 o 
  -1  12   1      418.63      446.61     53.19 o 
   0  12   1      399.26      463.84     53.75 o 
   1  12   1      229.23      209.47     41.00 o 
   2  12   1     1604.77     1669.42     69.25 o 
   3  12   1     1419.86     1315.39     73.25 o 
   4  12   1      232.63      191.90     35.06 o 
   5  12   1     2063.62     1950.57    103.25 o 
   6  12   1      595.29      521.47     67.66 o 
   7  12   1      223.44      191.39     50.52 o 
   8  12   1      514.61      420.27     67.01 o 
   9  12   1      407.26      500.28     74.67 o 
  10  12   1      114.65       87.80     49.53 o 
  11  12   1       94.79       83.49     54.03 o 
 -10  13   1      111.14       43.85     47.15 o 
  -9  13   1      325.90      288.13     59.61 o 
  -8  13   1      197.00      161.14     50.43 o 
  -7  13   1      536.60      478.26     67.43 o 
  -6  13   1      133.29       98.87     40.49 o 
  -5  13   1      508.83      449.62     62.01 o 
  -4  13   1      426.82      334.87     74.63 o 
  -3  13   1      380.78      416.61     84.11 o 
  -2  13   1      807.07      821.28     67.01 o 
  -1  13   1      329.80      348.27     50.11 o 
   0  13   1       20.70       22.03     29.18 o 
   1  13   1      522.64      611.19     63.55 o 
   2  13   1      518.55      536.02     61.15 o 
   3  13   1      117.26      114.83     32.52 o 
   4  13   1      529.69      564.41     52.17 o 
   5  13   1      112.48       44.78     37.30 o 
   6  13   1      294.90      264.38     54.19 o 
   7  13   1      297.00      212.28     54.64 o 
   8  13   1      198.93      179.76     57.49 o 
   9  13   1      395.04      402.65     71.60 o 
  10  13   1      103.49      119.66     57.44 o 
  -9  14   1      281.44      301.76     63.08 o 
  -8  14   1      560.40      645.31     82.65 o 
  -7  14   1      114.34      155.96     51.37 o 
  -6  14   1      295.70      239.16     53.46 o 
  -5  14   1      275.72      222.50     52.63 o 
  -4  14   1       10.05       27.03     35.28 o 
  -3  14   1      606.65      552.06     94.38 o 
  -2  14   1      632.96      825.61     75.56 o 
  -1  14   1      243.25      197.04     45.47 o 
   0  14   1       44.40       20.68     33.90 o 
   1  14   1       48.07       31.48     33.68 o 
   2  14   1      165.41      175.48     46.27 o 
   3  14   1      253.48      283.01     54.73 o 
   4  14   1       80.15       58.08     38.74 o 
   5  14   1      373.08      395.04     63.27 o 
   6  14   1       89.48       48.31     45.61 o 
   7  14   1       56.51       68.52     48.64 o 
   8  14   1      399.56      365.11     70.08 o 
   9  14   1       44.25       65.49     54.14 o 
  -7  15   1       93.17       92.40     48.62 o 
  -6  15   1       10.77        7.93     43.73 o 
  -5  15   1       63.18       45.70     45.19 o 
  -4  15   1      243.92      223.10     53.33 o 
  -3  15   1      160.27      165.06     69.11 o 
  -2  15   1       96.35       77.40     57.65 o 
  -1  15   1       93.48       97.55     42.44 o 
   0  15   1      151.67      156.95     46.85 o 
   1  15   1       49.39       76.42     41.66 o 
   2  15   1       53.43       42.52     44.82 o 
   3  15   1        4.11      -31.34     35.46 o 
   4  15   1        9.16       -0.39     58.44 o 
   5  15   1      122.52       72.66     65.55 o 
   6  15   1       57.33       46.99     68.71 o 
   7  15   1       37.92       45.47     53.23 o 
  -6  16   1       17.73      -11.61     44.63 o 
  -5  16   1      174.97      151.81     56.39 o 
  -4  16   1       75.58       31.15     44.39 o 
  -3  16   1       28.28       21.72     58.44 o 
  -2  16   1      381.53      246.41     80.16 o 
  -1  16   1      259.37      317.49     88.46 o 
   0  16   1        3.02       16.53     42.31 o 
   1  16   1      183.05      199.37     55.84 o 
   2  16   1       22.23      -17.49     44.02 o 
   3  16   1       30.84       66.75     45.60 o 
   4  16   1      162.28      179.68     84.11 o 
   5  16   1      134.49      238.51     89.64 o 
  -2  17   1       13.12       -5.53     60.42 o 
  -1  17   1      229.08      142.16     75.82 o 
   0  17   1      194.22      163.48     77.00 o 
   1  17   1       56.83       35.53     50.09 o 
   2  17   1        9.92       20.53     46.94 o 
 -16   0   2      273.20      303.67     99.91 o 
 -15   0   2      378.47      360.93     99.91 o 
 -14   0   2      340.25      411.87     95.96 o 
 -13   0   2     4414.57     4515.57    234.56 o 
 -12   0   2     1672.64     1873.36    145.32 o 
 -11   0   2     3812.23     4278.24    202.58 o 
 -10   0   2     1619.32     1621.03    119.26 o 
  -9   0   2     6227.42     5965.61    211.66 o 
  -8   0   2     1044.52     1015.26     86.09 o 
  -7   0   2    17038.31    18238.81    315.91 o 
  -6   0   2    17198.48    19131.65    302.49 o 
  -5   0   2      540.23      529.94     49.76 o 
  -4   0   2     4681.51     4518.34    120.05 o 
  -3   0   2     3315.47     3484.12     92.80 o 
  -2   0   2    10616.62    11346.39    143.35 o 
  -1   0   2     5589.67     5661.54     82.14 o 
   0   0   2     9500.09     9349.82    117.28 o 
   1   0   2    12074.51    12227.78    139.00 o 
   2   0   2     9537.15     8710.89    132.29 o 
   3   0   2    25328.34    25975.11    270.11 o 
   4   0   2     3234.49     3163.07    105.44 o 
   5   0   2     7339.35     7688.12    176.91 o 
   6   0   2     6600.51     6800.80    183.23 o 
   7   0   2    14155.95    15124.31    291.03 o 
   8   0   2     5903.84     6091.19    201.39 o 
   9   0   2      628.42      585.23     78.98 o 
  10   0   2     2379.76     2545.07    145.71 o 
  11   0   2     3710.35     4247.05    199.02 o 
  12   0   2       23.33        6.52     32.39 o 
  13   0   2     2749.88     3118.45    187.18 o 
 -16   1   2      153.17      154.97     60.78 o 
 -15   1   2      213.44      234.74     61.40 o 
 -14   1   2       67.14       37.10     41.04 o 
 -13   1   2     1173.45     1230.04     90.95 o 
 -12   1   2     4535.69     4659.97    158.99 o 
 -11   1   2     1233.89     1252.09     81.95 o 
 -10   1   2     1419.87     1400.46     80.95 o 
  -9   1   2      565.20      544.53     54.03 o 
  -8   1   2     2289.79     2204.59     86.98 o 
  -7   1   2     1183.01     1093.47     57.93 o 
  -6   1   2       47.33       43.50     17.16 o 
  -5   1   2    12577.15    12901.58    363.30 o 
  -4   1   2     8635.04     8268.22    161.91 o 
  -3   1   2      230.60      219.64     19.94 o 
  -2   1   2      943.58      870.08     28.87 o 
  -1   1   2      489.19      399.65     16.61 o 
   0   1   2     3739.25     4089.48    300.31 o 
   1   1   2    11559.15    11840.87    282.35 o 
   2   1   2     2525.77     2518.54    106.23 o 
   3   1   2     1493.39     1454.61     72.07 o 
   4   1   2     2833.84     2790.27    105.24 o 
   5   1   2       22.52       23.58     18.25 o 
   6   1   2    12803.71    13596.52    231.21 o 
   7   1   2      134.83      118.38     28.32 o 
   8   1   2     4714.75     5056.34    165.06 o 
   9   1   2      717.18      753.48     58.79 o 
  10   1   2      536.57      600.75     59.86 o 
  11   1   2     3011.85     3290.60     98.17 o 
  12   1   2     1470.78     1572.48     74.69 o 
  13   1   2       29.80       38.13     40.29 o 
  14   1   2      439.09      541.79    107.02 o 
 -16   2   2      108.19      120.51     61.15 o 
 -15   2   2       47.99       16.75     44.78 o 
 -14   2   2      853.50      869.94     90.04 o 
 -13   2   2     1097.41     1046.05     83.87 o 
 -12   2   2      292.82      197.69     45.09 o 
 -11   2   2     3802.95     3965.05    139.18 o 
 -10   2   2      158.46       96.52     32.80 o 
  -9   2   2     2591.47     2514.09     99.51 o 
  -8   2   2      735.42      640.73     49.41 o 
  -7   2   2     2938.77     2813.56     90.92 o 
  -6   2   2     6819.89     6892.60    130.22 o 
  -5   2   2      858.12      797.34     42.42 o 
  -4   2   2      434.54      441.12     29.94 o 
  -3   2   2    13554.90    14563.96    207.71 o 
  -2   2   2      332.80      281.08     21.80 o 
  -1   2   2     1321.33     1279.64     22.84 o 
   0   2   2    13076.55    12811.13    655.12 o 
   1   2   2      271.66      288.83     15.22 o 
   2   2   2    91577.45    96634.86   2810.24 o 
   3   2   2     2161.26     2066.19     69.30 o 
   4   2   2     8261.95     8727.26    767.47 o 
   5   2   2    12728.13    13527.41    172.96 o 
   6   2   2     1883.79     2137.04     73.78 o 
   7   2   2     2218.76     2072.80    174.54 o 
   8   2   2      499.02      486.06     47.87 o 
   9   2   2      126.41       91.61     24.51 o 
  10   2   2     2479.45     2639.71     84.29 o 
  11   2   2      134.72      136.74     32.65 o 
  12   2   2     3147.07     3461.19    141.77 o 
  13   2   2      826.57      926.68     82.17 o 
  14   2   2      155.30      129.13     74.63 o 
  15   2   2      938.24     1111.22    148.08 o 
 -15   3   2      801.62      809.83     97.43 o 
 -14   3   2       21.85        7.07     41.31 o 
 -13   3   2     1112.68     1190.32     91.69 o 
 -12   3   2     2710.36     2822.26    126.17 o 
 -11   3   2      708.15      730.51     78.19 o 
 -10   3   2     2871.62     2925.38    114.99 o 
  -9   3   2      520.60      537.66     55.43 o 
  -8   3   2      727.92      646.27     51.70 o 
  -7   3   2     1240.17     1194.21     61.77 o 
  -6   3   2      982.84      925.89     30.78 o 
  -5   3   2     1644.19     1496.99     33.05 o 
  -4   3   2      244.75      234.85     26.48 o 
  -3   3   2    11946.64    12484.71     95.78 o 
  -2   3   2     7172.15     6996.01     90.06 o 
  -1   3   2    15405.38    15964.25    220.97 o 
   0   3   2    10453.49    10601.91    262.22 o 
   1   3   2    40962.99    45396.85   1022.97 o 
   3   3   2    10952.18    11825.23    449.19 o 
   4   3   2     3956.75     4107.09    152.03 o 
   5   3   2     2468.43     2778.94    202.97 o 
   6   3   2     6157.34     6657.09    126.39 o 
   7   3   2      252.40      203.34     26.15 o 
   8   3   2      666.89      721.86     42.44 o 
   9   3   2     1160.37     1143.31     55.45 o 
  10   3   2      555.40      555.43     46.18 o 
  11   3   2     1497.49     1485.42     89.06 o 
  12   3   2       27.10       21.50     35.38 o 
  13   3   2      274.72      211.19     52.63 o 
  14   3   2      661.63      656.87    148.08 o 
  15   3   2      254.15      228.64     93.19 o 
 -15   4   2       79.61       87.40     52.21 o 
 -14   4   2      502.91      454.77     73.99 o 
 -13   4   2      285.45      224.59     51.06 o 
 -12   4   2      163.09      135.96     44.78 o 
 -11   4   2      957.58      946.34     75.62 o 
 -10   4   2       77.10       51.29     30.93 o 
  -9   4   2     5288.31     5662.95    152.35 o 
  -8   4   2       62.67       36.76     24.02 o 
  -7   4   2     1660.09     1739.34     96.75 o 
  -6   4   2     3218.08     3299.67     55.47 o 
  -5   4   2     1419.73     1460.47     35.69 o 
  -4   4   2     2854.76     2710.13     52.03 o 
  -3   4   2       43.06       47.33      7.59 o 
  -2   4   2      186.28      193.98     13.58 o 
  -1   4   2      322.01      272.10     15.74 o 
   0   4   2     2632.69     2413.95     74.55 o 
   2   4   2     8689.25     8570.12    308.07 o 
   3   4   2     2883.45     3206.57    134.79 o 
   4   4   2    13897.45    15021.70    208.01 o 
   5   4   2      420.34      390.65     26.86 o 
   6   4   2      739.58      754.15     36.38 o 
   7   4   2     1363.89     1281.55     50.48 o 
   8   4   2     3334.79     3549.74     93.93 o 
   9   4   2      147.57      109.21     34.34 o 
  10   4   2      126.38       87.33     35.98 o 
  11   4   2      150.49       87.54     39.00 o 
  12   4   2       97.79       83.28     38.89 o 
  13   4   2      320.18      307.19     61.16 o 
  14   4   2       37.71       33.49     45.37 o 
  15   4   2      589.80      669.73    129.13 o 
 -15   5   2      222.24      237.56     66.02 o 
 -14   5   2       56.75       38.11     45.78 o 
 -13   5   2      766.75      728.79     83.63 o 
 -12   5   2       22.28       23.99     32.49 o 
 -11   5   2      179.41      127.36     41.60 o 
 -10   5   2     2834.97     2751.39    115.53 o 
  -9   5   2     2022.84     1997.77     94.00 o 
  -8   5   2     3367.13     3333.56    112.70 o 
  -7   5   2     2449.36     2196.28     86.60 o 
  -6   5   2      651.56      574.92     44.27 o 
  -5   5   2     1980.38     1976.82     69.71 o 
  -4   5   2     5878.40     6337.23    248.24 o 
  -3   5   2     1339.73     1333.67     30.49 o 
  -2   5   2      624.03      570.32     22.28 o 
  -1   5   2      254.57      215.35     17.75 o 
   0   5   2     5366.04     5048.66    208.77 o 
   1   5   2     1337.05     1359.92     39.65 o 
   2   5   2     2061.93     2074.92     62.12 o 
   3   5   2     1454.95     1386.55     33.33 o 
   4   5   2     3342.34     3375.10     56.34 o 
   5   5   2     6363.78     7186.38    282.15 o 
   6   5   2     1771.70     1697.55     64.71 o 
   7   5   2      506.57      479.49     32.99 o 
   8   5   2      495.46      506.88     54.63 o 
   9   5   2      103.73      144.07     38.08 o 
  10   5   2      504.24      397.21     58.64 o 
  11   5   2      338.04      310.60     55.31 o 
  12   5   2      508.18      444.49     66.73 o 
  13   5   2      173.08      128.43     52.23 o 
  14   5   2      143.76      149.63     59.33 o 
 -15   6   2      305.57      256.28     68.20 o 
 -14   6   2      323.71      365.38     70.26 o 
 -13   6   2        7.82        1.99     38.49 o 
 -12   6   2       93.09       71.13     39.47 o 
 -11   6   2      183.23      137.82     41.28 o 
 -10   6   2       76.18       71.99     33.06 o 
  -9   6   2     1701.43     1756.25     90.39 o 
  -8   6   2     3061.20     3112.85    117.09 o 
  -7   6   2      459.66      459.57     48.30 o 
  -6   6   2     1953.50     1890.82     96.55 o 
  -5   6   2      212.77      183.00     19.62 o 
  -4   6   2      939.63      999.58     59.32 o 
  -3   6   2      593.13      511.97     31.65 o 
  -2   6   2     1185.19     1301.84     35.64 o 
  -1   6   2     1134.89     1107.00     35.70 o 
   0   6   2      442.36      403.03     27.96 o 
   1   6   2      181.45      148.32     18.59 o 
   2   6   2       29.71       31.34     13.69 o 
   3   6   2      202.35      180.38     21.96 o 
   4   6   2     3681.38     3789.25    197.45 o 
   5   6   2     1401.50     1415.01    169.21 o 
   6   6   2     1126.33     1042.72     65.25 o 
   7   6   2     1015.87      871.94     63.27 o 
   8   6   2       37.77       32.42     28.89 o 
   9   6   2     1137.36      992.81     74.64 o 
  10   6   2       24.80       11.41     31.74 o 
  11   6   2      773.80      834.15     81.19 o 
  12   6   2      127.34      112.89     46.01 o 
  13   6   2       15.05       22.25     43.57 o 
  14   6   2      146.51      149.91     69.90 o 
 -14   7   2       62.74       38.30     46.35 o 
 -13   7   2      202.84      150.52     50.89 o 
 -12   7   2      107.02       81.34     39.07 o 
 -11   7   2      206.14      188.79     46.63 o 
 -10   7   2      489.96      423.03     58.16 o 
  -9   7   2      158.46      145.00     38.31 o 
  -8   7   2     1737.15     1684.56     87.22 o 
  -7   7   2      263.17      190.14     36.16 o 
  -6   7   2      310.78      292.14     39.26 o 
  -5   7   2      908.86      926.88     38.55 o 
  -4   7   2      197.59      206.05     22.40 o 
  -3   7   2      123.06       81.68     19.50 o 
  -2   7   2      648.81      573.42     27.30 o 
  -1   7   2     1574.23     1664.24     51.90 o 
   0   7   2      701.17      717.10     33.75 o 
   1   7   2     2629.27     2660.97     62.53 o 
   2   7   2      732.23      747.39     36.88 o 
   3   7   2      661.25      610.22     35.22 o 
   4   7   2       53.77       55.19     25.24 o 
   5   7   2      435.41      381.48     73.45 o 
   6   7   2      851.92      720.70     59.07 o 
   7   7   2      182.02      211.27     39.66 o 
   8   7   2       95.14       81.72     34.78 o 
   9   7   2      192.25      183.29     43.56 o 
  10   7   2        7.98       13.44     35.62 o 
  11   7   2      722.80      649.08     75.21 o 
  12   7   2       19.23       19.24     40.79 o 
  13   7   2       10.72        0.49     46.18 o 
  14   7   2      151.09      137.31     60.65 o 
 -14   8   2       95.88       50.57     50.47 o 
 -13   8   2      206.50      133.20     53.03 o 
 -12   8   2       41.52       27.78     38.20 o 
 -11   8   2      301.01      235.14     51.49 o 
 -10   8   2      219.86      146.67     42.50 o 
  -9   8   2      177.80      154.26     40.87 o 
  -8   8   2      635.94      508.58     57.37 o 
  -7   8   2       38.03        7.72     23.04 o 
  -6   8   2      125.81       70.07     26.39 o 
  -5   8   2      661.90      607.90     34.93 o 
  -4   8   2      287.69      294.74     27.87 o 
  -3   8   2     3584.10     3823.46    280.96 o 
  -2   8   2     1714.11     1809.49     48.22 o 
  -1   8   2     2780.42     2888.42     64.46 o 
   0   8   2     2445.94     2553.81     63.89 o 
   1   8   2      690.56      716.18     37.16 o 
   2   8   2      635.85      569.08     34.99 o 
   3   8   2      293.67      317.44     30.34 o 
   4   8   2       93.99       78.16     26.63 o 
   5   8   2      310.00      317.47     46.20 o 
   6   8   2      208.18      169.49     38.81 o 
   7   8   2      153.34       98.35     41.07 o 
   8   8   2       74.18       62.34     34.91 o 
   9   8   2      182.47      154.10     45.86 o 
  10   8   2      189.73      168.04     47.17 o 
  11   8   2       44.43       40.83     41.87 o 
  12   8   2        9.19       29.59     44.02 o 
  13   8   2       71.87       56.47     51.14 o 
 -13   9   2        7.83      -27.37     41.07 o 
 -12   9   2      108.64      100.69     47.87 o 
 -11   9   2      220.24      207.88     52.07 o 
 -10   9   2       40.64        7.53     31.18 o 
  -9   9   2      148.33      112.11     38.62 o 
  -8   9   2       77.19       30.24     28.98 o 
  -7   9   2     1692.54     1732.70     88.94 o 
  -6   9   2      430.46      416.45     50.39 o 
  -5   9   2      749.51      656.01     54.07 o 
  -4   9   2      134.51      148.26     23.80 o 
  -3   9   2      441.03      432.87     40.42 o 
  -2   9   2      161.71      135.31     21.53 o 
  -1   9   2      296.13      285.90     26.47 o 
   0   9   2      981.70      982.04     44.37 o 
   1   9   2      495.30      451.08     34.20 o 
   2   9   2      136.34      128.58     23.98 o 
   3   9   2     1569.44     1453.43     58.46 o 
   4   9   2       63.75       73.34     28.61 o 
   5   9   2       14.36        2.09     24.83 o 
   6   9   2      455.28      325.65     49.84 o 
   7   9   2      256.23      218.74     46.39 o 
   8   9   2       83.35       68.75     38.24 o 
   9   9   2       78.63       46.40     38.62 o 
  10   9   2       94.57       75.87     41.41 o 
  11   9   2      172.08      151.88     53.18 o 
  12   9   2      163.45      110.59     55.83 o 
  13   9   2      209.90      202.00     60.44 o 
 -13  10   2       46.33       20.91     47.27 o 
 -12  10   2      152.99      146.43     54.49 o 
 -11  10   2       49.51       48.01     42.83 o 
 -10  10   2       37.72       35.19     36.83 o 
  -9  10   2       66.57       26.64     33.44 o 
  -8  10   2        7.13       -6.61     26.53 o 
  -7  10   2      395.56      380.12     54.30 o 
  -6  10   2      846.82      759.96     63.45 o 
  -5  10   2       45.03       22.10     25.93 o 
  -4  10   2      284.69      279.69     31.71 o 
  -3  10   2       66.63       75.91     25.47 o 
  -2  10   2      454.58      511.34     46.94 o 
  -1  10   2      373.35      362.93     32.48 o 
   0  10   2       94.19       82.88     21.29 o 
   1  10   2      671.46      666.07     54.14 o 
   2  10   2       32.39       26.89     19.43 o 
   3  10   2      186.64      180.91     29.33 o 
   4  10   2      431.35      426.82     39.93 o 
   5  10   2      764.03      607.69     62.69 o 
   6  10   2      257.71      236.90     74.04 o 
   7  10   2      662.83      593.08     66.11 o 
   8  10   2        4.29       23.26     34.34 o 
   9  10   2       87.04       94.90     42.11 o 
  10  10   2       18.27       13.33     40.70 o 
  11  10   2       19.03       14.68     42.75 o 
  12  10   2      196.17      150.07     59.54 o 
 -12  11   2       94.06       41.40     48.58 o 
 -11  11   2      213.48      205.37     57.34 o 
 -10  11   2       13.50       27.55     39.54 o 
  -9  11   2      115.78      107.29     42.02 o 
  -8  11   2      833.01      806.81     78.29 o 
  -7  11   2       79.65       69.47     35.78 o 
  -6  11   2      102.38       59.13     32.18 o 
  -5  11   2      377.87      337.23     50.46 o 
  -4  11   2      147.86       82.14     40.28 o 
  -3  11   2       63.43       84.14     29.87 o 
  -2  11   2     2393.17     2538.39     96.59 o 
  -1  11   2      370.55      392.54     46.31 o 
   0  11   2      413.94      395.43     37.57 o 
   1  11   2      198.68      200.57     30.05 o 
   2  11   2      683.96      639.61     47.40 o 
   3  11   2       39.11       31.83     23.02 o 
   4  11   2      481.49      460.95     43.93 o 
   5  11   2      308.00      228.53     47.23 o 
   6  11   2      869.07      857.59     75.09 o 
   7  11   2      107.67      102.53     41.32 o 
   8  11   2      270.12      176.70     50.23 o 
   9  11   2      509.57      502.25     73.01 o 
  10  11   2      467.81      431.75     71.29 o 
  11  11   2      509.24      538.48     78.93 o 
 -11  12   2      932.07     1045.37     97.67 o 
 -10  12   2       70.40       41.30     44.02 o 
  -9  12   2        9.93       -7.33     36.06 o 
  -8  12   2      435.96      428.42     63.80 o 
  -7  12   2      184.49      153.07     44.15 o 
  -6  12   2      833.24      916.73     83.12 o 
  -5  12   2      720.04      748.88     68.18 o 
  -4  12   2      478.59      497.96     88.06 o 
  -3  12   2     1070.97     1197.12     71.57 o 
  -2  12   2      358.43      339.36     48.41 o 
  -1  12   2      552.54      632.54     63.58 o 
   0  12   2      351.53      291.67     45.58 o 
   1  12   2      235.04      156.33     38.10 o 
   2  12   2      603.69      614.30     47.60 o 
   3  12   2      659.91      654.22     51.18 o 
   4  12   2      480.08      520.29     52.73 o 
   5  12   2      543.18      561.75     66.02 o 
   6  12   2      365.91      341.14     59.04 o 
   7  12   2      245.48      153.72     49.18 o 
   8  12   2      302.29      260.61     59.20 o 
   9  12   2      197.78      146.12     55.53 o 
  10  12   2      284.06      294.79     67.00 o 
  11  12   2       79.02       97.49     57.17 o 
 -10  13   2      419.13      456.49     75.33 o 
  -9  13   2       55.75       30.66     41.71 o 
  -8  13   2      324.80      370.97     64.15 o 
  -7  13   2      697.98      695.33     77.53 o 
  -6  13   2      125.71      103.73     39.13 o 
  -5  13   2      355.70      361.66     58.69 o 
  -4  13   2     1042.94     1132.94    118.07 o 
  -3  13   2      333.43      298.93     71.08 o 
  -2  13   2     1797.85     1930.97     96.03 o 
  -1  13   2      156.54      131.88     38.38 o 
   0  13   2      425.32      486.57     57.55 o 
   1  13   2      884.08      897.74     69.95 o 
   2  13   2      107.25       78.50     35.66 o 
   3  13   2     1165.99     1230.75     73.10 o 
   4  13   2      246.58      243.83     42.49 o 
   5  13   2      139.58      140.57     45.65 o 
   6  13   2      467.36      432.14     64.88 o 
   7  13   2       42.43       43.47     43.12 o 
   8  13   2      593.27      627.33     97.14 o 
   9  13   2      750.83      797.65     94.02 o 
  10  13   2       25.67       41.24     52.01 o 
  -9  14   2      355.10      338.53     68.61 o 
  -8  14   2      213.94      133.79     51.49 o 
  -7  14   2      604.84      548.68     77.04 o 
  -6  14   2      473.52      513.51     70.17 o 
  -5  14   2       57.01       35.23     39.45 o 
  -4  14   2      167.15      164.87     48.14 o 
  -3  14   2      860.36      930.36    111.75 o 
  -2  14   2      874.04      946.16    108.20 o 
  -1  14   2      690.07      780.97     70.90 o 
   0  14   2      995.10     1123.84     81.39 o 
   1  14   2      121.91       97.79     40.74 o 
   2  14   2      509.97      533.29     92.21 o 
   3  14   2      225.98      221.97     50.35 o 
   4  14   2      211.42      243.46     49.11 o 
   5  14   2      541.25      507.92     70.82 o 
   6  14   2      191.25      198.07     56.37 o 
   7  14   2     1033.45     1106.19    100.38 o 
   8  14   2      381.00      328.99     70.28 o 
  -7  15   2      633.57      629.11     82.20 o 
  -6  15   2       33.27       30.03     44.08 o 
  -5  15   2      110.08      140.59     50.99 o 
  -4  15   2      438.54      460.73     69.66 o 
  -3  15   2      366.06      384.62     87.67 o 
  -2  15   2      643.19      823.74    114.91 o 
  -1  15   2       38.82       -6.32     44.62 o 
   0  15   2      213.02      248.84     54.87 o 
   1  15   2     1001.77      984.30     81.37 o 
   2  15   2      127.43      110.81     45.11 o 
   3  15   2      722.75      827.05     82.92 o 
   4  15   2      324.62      270.50     84.11 o 
   5  15   2      167.82      117.68     78.19 o 
   6  15   2      974.57     1157.82    148.87 o 
   7  15   2      228.75      249.70     67.01 o 
  -5  16   2      363.81      337.01     68.41 o 
  -4  16   2      442.30      426.16     70.48 o 
  -3  16   2      115.06       70.69     66.34 o 
  -2  16   2       61.92       80.95     62.79 o 
  -1  16   2      208.55      285.90     82.53 o 
   0  16   2      466.85      468.34     95.96 o 
   1  16   2      256.42      281.19     59.89 o 
   2  16   2     1165.69     1370.08    121.23 o 
   3  16   2      352.62      413.77     70.87 o 
   4  16   2      962.88     1125.44    140.19 o 
   5  16   2     1050.79     1215.08    154.40 o 
  -2  17   2      178.58      267.34     88.85 o 
  -1  17   2       26.54       39.88     66.34 o 
   0  17   2      524.51      614.84    114.91 o 
   1  17   2      390.38      483.74    108.20 o 
 -16   1   3      112.60      137.42     59.02 o 
 -15   1   3      117.75       98.33     49.34 o 
 -14   1   3       26.48       -5.30     39.90 o 
 -13   1   3      159.81      150.80     47.30 o 
 -12   1   3       45.30       38.49     34.38 o 
 -11   1   3      216.59      209.66     45.50 o 
 -10   1   3      315.03      279.93     63.38 o 
  -9   1   3      596.15      529.76     54.16 o 
  -8   1   3      430.85      425.42     61.21 o 
  -7   1   3        1.15        8.30     18.01 o 
  -6   1   3       34.69       49.83     20.17 o 
  -5   1   3     3540.74     3612.56     87.50 o 
  -4   1   3      836.22      783.24     38.11 o 
  -3   1   3     3015.87     2860.01    139.79 o 
  -2   1   3     2549.05     2421.44     49.70 o 
  -1   1   3       27.68       38.09      8.77 o 
   0   1   3     2116.02     2097.50     33.88 o 
   1   1   3     2259.32     2102.65     66.14 o 
   2   1   3     8010.86     8015.97    496.97 o 
   3   1   3       31.79       30.50     13.67 o 
   4   1   3       54.47       83.59     21.17 o 
   5   1   3      243.59      247.77     31.27 o 
   6   1   3      188.55      178.62     30.40 o 
   7   1   3       59.92       40.01     24.40 o 
   8   1   3       95.60      106.57     32.82 o 
   9   1   3       44.74       55.61     29.38 o 
  10   1   3      101.68       99.74     36.06 o 
  11   1   3      652.36      688.50     67.57 o 
  12   1   3      211.32      209.23     38.13 o 
  13   1   3      242.78      297.04     55.98 o 
  14   1   3      560.22      592.73    110.17 o 
 -16   2   3      118.53       80.00     57.01 o 
 -15   2   3       81.97       25.48     47.99 o 
 -14   2   3     1388.22     1410.77    128.93 o 
 -13   2   3       40.33       29.56     35.01 o 
 -12   2   3      110.43       65.58     37.54 o 
 -11   2   3      144.34       85.39     34.76 o 
 -10   2   3      694.26      720.03     75.03 o 
  -9   2   3     1707.23     1783.00     85.44 o 
  -8   2   3       14.85       -2.27     18.40 o 
  -7   2   3      589.27      579.84     44.76 o 
  -6   2   3       74.17       51.64     18.96 o 
  -5   2   3     5280.84     6039.73    165.46 o 
  -4   2   3      406.72      339.94     27.77 o 
  -3   2   3     3031.17     2877.28     65.03 o 
  -2   2   3      391.58      307.08     20.80 o 
  -1   2   3     2615.02     2606.36     47.33 o 
   0   2   3     2377.40     2273.77     94.97 o 
   1   2   3     2448.60     2599.27     55.88 o 
   2   2   3     4084.49     4289.68    100.30 o 
   3   2   3     3200.94     3411.11    219.56 o 
   4   2   3     3543.28     3875.41    108.20 o 
   5   2   3     5527.70     6171.05    186.19 o 
   6   2   3     2159.03     2374.84     98.33 o 
   7   2   3      938.75     1027.27    100.30 o 
   8   2   3       95.60      121.74     32.94 o 
   9   2   3     1424.09     1489.59     79.65 o 
  10   2   3     1172.13     1222.81     76.61 o 
  11   2   3      153.85      138.72     32.73 o 
  12   2   3      948.31      905.05     82.65 o 
  13   2   3     1178.14     1249.97    131.10 o 
  14   2   3      270.21      303.58     64.71 o 
  15   2   3       81.79       -1.18     69.90 o 
 -15   3   3      383.36      403.18     73.66 o 
 -14   3   3       69.09       69.19     43.56 o 
 -13   3   3     1139.45     1189.79     91.15 o 
 -12   3   3      238.08      162.76     45.26 o 
 -11   3   3      405.47      367.63     54.72 o 
 -10   3   3      729.83      684.45     63.09 o 
  -9   3   3     2209.56     2283.20     97.02 o 
  -8   3   3     3902.61     4069.52    119.61 o 
  -7   3   3      665.83      674.12     48.28 o 
  -6   3   3      381.70      371.41     37.10 o 
  -5   3   3     5041.66     5043.67    181.65 o 
  -4   3   3        2.55       -1.18     11.45 o 
  -3   3   3      507.84      461.24     29.86 o 
  -2   3   3     1297.29     1322.05     26.62 o 
  -1   3   3     3845.57     4154.03     50.73 o 
   0   3   3      699.65      738.55     28.08 o 
   1   3   3    13296.41    14746.78    576.34 o 
   2   3   3     8102.72     8370.81    153.81 o 
   3   3   3     3558.06     4057.83    492.63 o 
   4   3   3     1897.99     1975.62     90.82 o 
   5   3   3    15417.81    17091.95    479.00 o 
   6   3   3      841.65      839.60     51.29 o 
   7   3   3       96.02       82.49     26.65 o 
   8   3   3      815.17      887.99     59.58 o 
   9   3   3      109.48      125.09     27.38 o 
  10   3   3      118.19       71.83     27.01 o 
  11   3   3     1142.49     1113.50     81.17 o 
  12   3   3      190.37      155.72     47.90 o 
  13   3   3      188.35      131.22     50.18 o 
  14   3   3       12.99       -7.05     46.10 o 
  15   3   3        8.96       74.24     85.30 o 
 -15   4   3       66.10        7.52     44.26 o 
 -14   4   3      489.54      487.54     73.62 o 
 -13   4   3      187.79      170.48     51.19 o 
 -12   4   3      923.91      896.85     80.45 o 
 -11   4   3       27.80       11.83     31.68 o 
 -10   4   3      201.31      164.34     39.17 o 
  -9   4   3     3123.46     3088.30    114.81 o 
  -8   4   3      166.63      144.87     32.54 o 
  -7   4   3      355.61      352.98     40.72 o 
  -6   4   3     1529.62     1433.79     67.13 o 
  -5   4   3        8.20        2.76     15.17 o 
  -4   4   3    11894.12    12237.95    353.82 o 
  -3   4   3     6777.92     6920.67    120.84 o 
  -2   4   3     3811.44     4031.47     77.62 o 
  -1   4   3    10848.59    10828.23    126.20 o 
   0   4   3     2844.63     2930.62     49.85 o 
   1   4   3      973.05      907.23     29.73 o 
   2   4   3      948.49     1044.75     26.51 o 
   3   4   3      766.24      767.39     30.23 o 
   5   4   3      804.60      734.60     35.47 o 
   6   4   3     1563.64     1724.04     55.91 o 
   7   4   3     1187.85     1214.58     51.71 o 
   8   4   3      263.52      236.42     31.34 o 
   9   4   3     2654.86     2884.57    115.93 o 
  10   4   3     1569.80     1592.18     91.75 o 
  11   4   3      338.96      293.95     52.60 o 
  12   4   3     1477.78     1371.35     94.86 o 
  13   4   3       19.66       21.32     42.86 o 
  14   4   3       81.62       68.68     51.38 o 
  15   4   3       37.35       -6.32     74.24 o 
 -15   5   3       25.22        4.66     47.56 o 
 -14   5   3      203.57      252.07     61.81 o 
 -13   5   3      416.68      396.70     66.00 o 
 -12   5   3      420.84      434.01     63.80 o 
 -11   5   3     1047.26     1039.54     78.28 o 
 -10   5   3     1227.56     1181.75     80.09 o 
  -9   5   3      298.71      261.42     43.85 o 
  -8   5   3      724.10      632.21     53.60 o 
  -7   5   3      638.91      581.54     52.97 o 
  -6   5   3      438.01      401.19     41.04 o 
  -5   5   3     3359.43     3079.30    104.05 o 
  -4   5   3     1040.86     1079.83     30.72 o 
  -3   5   3     7074.18     7386.72     96.58 o 
  -2   5   3     3577.49     3478.16     70.27 o 
  -1   5   3      685.60      617.07     25.98 o 
   0   5   3      139.47       97.28     14.77 o 
   1   5   3     8366.76     7987.82    337.13 o 
   2   5   3     2844.43     2780.44     84.60 o 
   3   5   3     4277.60     4215.08     65.72 o 
   4   5   3     8448.55     8952.47    291.31 o 
   5   5   3      155.71      164.12     28.91 o 
   6   5   3      869.02      779.15     39.58 o 
   7   5   3      126.58      127.79     23.81 o 
   8   5   3      981.83     1004.18     69.81 o 
   9   5   3      322.10      280.45     47.07 o 
  10   5   3      726.71      804.95     74.40 o 
  11   5   3     1941.74     1903.22    108.19 o 
  12   5   3       45.91       39.46     40.23 o 
  13   5   3      268.58      232.17     58.95 o 
  14   5   3      439.48      451.72     78.09 o 
 -15   6   3      433.70      498.94     83.63 o 
 -14   6   3      521.00      551.88     95.96 o 
 -13   6   3        9.71        0.96     38.53 o 
 -12   6   3     1278.37     1180.76     90.85 o 
 -11   6   3      732.18      692.45     73.98 o 
 -10   6   3      533.71      439.64     57.66 o 
  -9   6   3     3543.71     3632.64    128.59 o 
  -8   6   3      184.23      172.59     36.29 o 
  -7   6   3      995.54      903.37     61.49 o 
  -6   6   3     4212.02     4223.02    117.83 o 
  -5   6   3      556.17      552.18     45.60 o 
  -4   6   3     4512.37     4807.69    113.11 o 
  -3   6   3    11120.93    11724.51    277.32 o 
  -2   6   3     4474.58     4603.25    137.85 o 
  -1   6   3     7206.78     6992.70     88.39 o 
   0   6   3       41.67       21.94     11.66 o 
   1   6   3     5924.72     5833.01    168.26 o 
   2   6   3     2000.20     1940.07     89.92 o 
   3   6   3      993.06     1053.35     57.34 o 
   4   6   3      456.47      490.58     27.15 o 
   5   6   3    13805.42    15286.08    478.66 o 
   6   6   3       69.94       40.90     26.62 o 
   7   6   3     2131.48     2289.29    100.07 o 
   8   6   3      196.11      170.71     39.39 o 
   9   6   3     1082.35     1061.30     79.05 o 
  10   6   3     3583.88     3559.00    139.27 o 
  11   6   3      124.35      110.73     45.49 o 
  12   6   3      817.22      975.48     93.39 o 
  13   6   3      151.00      163.61     54.85 o 
  14   6   3      198.18      198.68     66.85 o 
 -14   7   3      275.59      234.60     62.69 o 
 -13   7   3      417.90      388.39     68.68 o 
 -12   7   3       34.31       34.46     40.10 o 
 -11   7   3     2287.72     2428.72    119.64 o 
 -10   7   3     3661.17     3760.06    141.15 o 
  -9   7   3       98.17       41.36     30.62 o 
  -8   7   3     9226.48     9667.28    201.09 o 
  -7   7   3     4131.20     4134.70    231.21 o 
  -6   7   3      961.06      942.62     60.87 o 
  -5   7   3     2050.67     2117.35     53.30 o 
  -4   7   3     1394.54     1381.61     86.35 o 
  -3   7   3     5168.48     5392.55    273.29 o 
  -2   7   3     7860.46     8302.93    196.66 o 
  -1   7   3      726.23      740.57     33.18 o 
   0   7   3     9868.29    10319.98    194.64 o 
   1   7   3     1125.31     1229.28     44.28 o 
   2   7   3     3344.62     3334.56     73.66 o 
   3   7   3     1731.70     1556.58     41.70 o 
   4   7   3     3523.49     3406.63    108.10 o 
   5   7   3     1513.86     1469.45     77.60 o 
   6   7   3     3923.87     3917.81    137.82 o 
   7   7   3       89.71       78.04     34.29 o 
   8   7   3     1165.32     1225.25     82.87 o 
   9   7   3      804.37      782.16    130.12 o 
  10   7   3       11.55      -12.05     34.20 o 
  11   7   3      657.98      708.12     80.45 o 
  12   7   3       84.17       74.28     45.78 o 
  13   7   3      385.23      423.96     74.66 o 
  14   7   3      120.50      127.11     60.10 o 
 -14   8   3      383.72      320.48     71.03 o 
 -13   8   3       43.43       22.56     46.07 o 
 -12   8   3     1267.49     1189.95     96.31 o 
 -11   8   3      358.46      335.56     58.33 o 
 -10   8   3      734.34      679.17     73.13 o 
  -9   8   3     3035.24     2937.50    191.32 o 
  -8   8   3      475.15      466.94     57.06 o 
  -7   8   3      151.14       92.79     31.25 o 
  -6   8   3     1777.22     1691.16     97.14 o 
  -5   8   3       85.21       75.51     26.52 o 
  -4   8   3     7567.71     8042.60    246.99 o 
  -3   8   3     2483.38     2435.29     71.20 o 
  -2   8   3     3370.48     3494.92     68.87 o 
  -1   8   3     4313.17     4253.14    126.45 o 
   0   8   3      130.98       97.67     19.72 o 
   1   8   3     1742.30     1501.09     56.66 o 
   2   8   3     2394.78     2317.29    130.10 o 
   3   8   3      123.11      171.32     25.14 o 
   4   8   3     1376.68     1270.96     72.19 o 
   5   8   3     2321.04     2189.27    146.11 o 
   6   8   3      408.83      318.68     48.45 o 
   7   8   3     3773.64     3501.49    129.95 o 
   8   8   3      578.95      531.64     81.54 o 
   9   8   3     1992.80     2180.98    114.84 o 
  10   8   3      658.09      692.79     89.44 o 
  11   8   3       98.85       74.13     46.44 o 
  12   8   3       50.57       31.48     46.23 o 
  13   8   3       72.45      107.19     56.88 o 
 -13   9   3      100.95       81.12     51.32 o 
 -12   9   3       74.69       53.50     43.83 o 
 -11   9   3      947.29     1011.56     89.23 o 
 -10   9   3     2190.38     2336.45    118.18 o 
  -9   9   3       36.67        9.58     30.27 o 
  -8   9   3     2391.48     2543.69    155.59 o 
  -7   9   3      573.03      573.21     59.44 o 
  -6   9   3      697.44      691.65     58.08 o 
  -5   9   3     1183.83     1182.89     70.51 o 
  -4   9   3      548.10      501.41     35.91 o 
  -3   9   3     3020.25     3102.97     91.07 o 
  -2   9   3     2593.61     2746.40     65.49 o 
  -1   9   3       60.23       39.16     16.70 o 
   0   9   3     3445.45     3419.18     79.63 o 
   1   9   3     1028.40      997.17     46.33 o 
   2   9   3     2247.89     2226.39     68.65 o 
   3   9   3     5890.48     6287.36    158.39 o 
   4   9   3      965.33      842.43     62.86 o 
   5   9   3      803.82      701.98     63.12 o 
   6   9   3     3470.50     3418.08    127.91 o 
   7   9   3      127.80       87.28     36.02 o 
   8   9   3     2742.31     2665.69    181.25 o 
   9   9   3      398.63      324.25     57.66 o 
  10   9   3      309.71      260.62     57.68 o 
  11   9   3     1318.38     1218.67    115.90 o 
  12   9   3      196.13      214.56     60.97 o 
  13   9   3      443.69      507.22     85.23 o 
 -13  10   3       40.10        6.42     46.94 o 
 -12  10   3       84.24       56.89     47.71 o 
 -11  10   3      214.08      229.45     55.66 o 
 -10  10   3      216.59      176.94     48.17 o 
  -9  10   3     1385.52     1450.62     94.61 o 
  -8  10   3      663.31      737.60     70.11 o 
  -7  10   3      359.72      410.51     55.27 o 
  -6  10   3      548.85      616.45     63.04 o 
  -5  10   3       88.40       54.37     29.91 o 
  -4  10   3     4049.31     3899.18    125.49 o 
  -3  10   3     2942.52     3170.38     99.65 o 
  -2  10   3     1482.07     1499.80     70.78 o 
  -1  10   3     4442.33     4755.62    144.07 o 
   0  10   3      605.71      530.72     36.58 o 
   1  10   3      172.94      181.12     27.03 o 
   2  10   3      263.24      267.91     31.17 o 
   3  10   3       19.86       10.55     18.26 o 
   4  10   3      604.41      529.83     57.50 o 
   5  10   3      624.24      618.79     63.14 o 
   6  10   3     2045.94     2047.23    104.79 o 
   7  10   3     2777.75     2921.68    129.47 o 
   8  10   3      169.44      123.25     45.17 o 
   9  10   3     1262.29     1201.08     93.50 o 
  10  10   3     1410.17     1416.97    107.22 o 
  11  10   3       51.71       77.45     50.63 o 
  12  10   3      378.09      272.59     69.62 o 
 -12  11   3      262.18      229.36     61.81 o 
 -11  11   3      340.12      293.11     62.55 o 
 -10  11   3      432.09      404.02     66.30 o 
  -9  11   3       37.00        3.61     33.88 o 
  -8  11   3     1611.62     1760.50    103.07 o 
  -7  11   3      446.80      429.83     58.04 o 
  -6  11   3      180.63      170.66     43.21 o 
  -5  11   3     2082.09     2049.40    100.32 o 
  -4  11   3      175.32      183.76     40.57 o 
  -3  11   3     2074.66     2121.89     88.05 o 
  -2  11   3     1195.43     1318.02     71.16 o 
  -1  11   3      951.74     1063.89     65.30 o 
   0  11   3      616.21      598.90     40.82 o 
   1  11   3       49.12       50.84     22.40 o 
   2  11   3       52.63       43.26     22.55 o 
   3  11   3     2210.87     2309.10    118.91 o 
   4  11   3      246.08      229.57     35.02 o 
   5  11   3     2207.54     2287.23    110.70 o 
   6  11   3      590.01      585.90     89.44 o 
   7  11   3       86.87       52.98     39.58 o 
   8  11   3     1370.57     1471.36    137.82 o 
   9  11   3      602.96      513.90     72.28 o 
  10  11   3      177.26      193.90     59.25 o 
  11  11   3     1539.17     1581.08    118.71 o 
 -11  12   3      398.59      388.96     72.34 o 
 -10  12   3       80.52      114.87     50.05 o 
  -9  12   3      202.96      191.61     64.56 o 
  -8  12   3       78.54       70.96     41.21 o 
  -7  12   3      128.92      148.53     43.80 o 
  -6  12   3      520.09      522.98     62.91 o 
  -5  12   3      108.53      152.52     42.57 o 
  -4  12   3     2682.81     2683.88    117.00 o 
  -3  12   3      687.58      765.30     93.19 o 
  -2  12   3      257.88      256.58     43.74 o 
  -1  12   3     1015.11     1038.53     68.13 o 
   0  12   3      285.70      321.42     46.63 o 
   1  12   3      255.96      238.10     34.84 o 
   2  12   3      129.97       96.64     27.83 o 
   3  12   3       78.80       39.39     25.78 o 
   4  12   3      714.51      718.23     54.10 o 
   5  12   3      178.13      155.39     46.05 o 
   6  12   3      200.22      143.38     58.44 o 
   7  12   3      675.09      658.61     76.93 o 
   8  12   3      250.86      272.84     60.59 o 
   9  12   3     1073.91     1119.66     97.37 o 
  10  12   3      609.76      640.23     87.93 o 
 -10  13   3      383.51      418.98     73.13 o 
  -9  13   3      147.37       70.05     48.53 o 
  -8  13   3      440.26      489.16     72.60 o 
  -7  13   3      394.64      377.80     63.34 o 
  -6  13   3       59.63       44.00     36.25 o 
  -5  13   3       33.98       43.99     34.86 o 
  -4  13   3       69.44       82.08     37.65 o 
  -3  13   3      118.79       91.22     54.49 o 
  -2  13   3      373.28      318.28     72.26 o 
  -1  13   3      132.07      137.05     38.55 o 
   0  13   3     2877.47     3011.46    117.11 o 
   1  13   3       13.12       19.84     30.58 o 
   2  13   3      196.17      236.76     47.55 o 
   3  13   3     1483.98     1520.09     72.66 o 
   4  13   3      337.91      312.29     43.43 o 
   5  13   3      156.73      106.86     46.21 o 
   6  13   3      437.17      417.97     67.21 o 
   7  13   3       17.01       25.29     40.79 o 
   8  13   3      248.22      307.66     67.79 o 
   9  13   3       63.81       73.11     51.47 o 
  -9  14   3       67.86       92.74     49.39 o 
  -8  14   3      111.83       72.73     49.16 o 
  -7  14   3       95.83       90.70     45.51 o 
  -6  14   3      140.23      135.37     46.59 o 
  -5  14   3      285.97      295.84     56.47 o 
  -4  14   3       88.64       80.08     41.58 o 
  -3  14   3      222.93      186.39     65.95 o 
  -2  14   3       92.51       62.39     48.57 o 
  -1  14   3     1640.75     1776.23     97.31 o 
   0  14   3      215.55      227.64     46.98 o 
   1  14   3      726.64      788.93     74.27 o 
   2  14   3      461.22      554.56     66.75 o 
   3  14   3      176.49      162.97     45.73 o 
   4  14   3      284.17      227.46     81.35 o 
   5  14   3      395.12      333.21     63.77 o 
   6  14   3      215.20      284.07     61.80 o 
   7  14   3      460.48      510.96     77.34 o 
   8  14   3       82.03       48.04     53.39 o 
  -7  15   3      175.37      142.22     57.30 o 
  -6  15   3      261.80      185.38     55.71 o 
  -5  15   3      139.13      144.73     51.51 o 
  -4  15   3      784.84      714.44     81.72 o 
  -3  15   3      297.29      244.44     75.03 o 
  -2  15   3      323.06      413.45     90.82 o 
  -1  15   3      717.31      803.60    112.15 o 
   0  15   3       67.15       63.57     43.56 o 
   1  15   3       90.25      120.14     44.76 o 
   2  15   3       85.49       94.81     45.75 o 
   3  15   3      595.90      528.21     70.31 o 
   4  15   3       96.99       58.44     63.97 o 
   5  15   3       43.00       26.46     63.97 o 
   6  15   3       15.86      -26.85     65.55 o 
   7  15   3      104.30      129.73     58.47 o 
  -5  16   3      231.33      314.71     66.32 o 
  -4  16   3      221.04      244.78     62.40 o 
  -3  16   3     1058.42     1033.03    127.15 o 
  -2  16   3       95.26       33.96     57.65 o 
  -1  16   3      654.11      757.40    120.05 o 
   0  16   3       62.72       79.37     66.74 o 
   1  16   3        8.14       -7.29     42.07 o 
   2  16   3       67.10       41.54     48.52 o 
   3  16   3      106.24      107.90     50.87 o 
   4  16   3       86.61       54.49     77.00 o 
   5  16   3       51.64        1.58     76.21 o 
  -1  17   3      154.94      165.06     86.09 o 
   0  17   3       44.84       24.48     71.08 o 
 -16   0   4      128.26       62.00     74.63 o 
 -15   0   4     1112.20     1203.23    146.50 o 
 -14   0   4      583.71      594.31    112.54 o 
 -13   0   4      564.33      626.30    107.81 o 
 -12   0   4     1198.04     1146.37    120.84 o 
 -11   0   4     4237.04     4498.59    208.11 o 
 -10   0   4      964.98     1147.55    106.23 o 
  -9   0   4     6133.04     6445.80    226.67 o 
  -8   0   4      262.50      279.98     55.68 o 
  -7   0   4     1590.08     1631.69    102.28 o 
  -6   0   4      956.71      842.70     69.11 o 
  -5   0   4     1264.04     1301.16     77.00 o 
  -4   0   4      271.54      305.65     37.91 o 
  -3   0   4      459.21      403.58     37.12 o 
  -2   0   4    12456.88    13295.17    170.20 o 
  -1   0   4     4513.46     4663.26     83.72 o 
   0   0   4     6946.75     7581.11     90.82 o 
   1   0   4     8756.24     8635.86    145.71 o 
   2   0   4     4009.98     3853.34    107.41 o 
   3   0   4      327.46      306.83     43.44 o 
   4   0   4    13965.94    14152.08    242.46 o 
   5   0   4      208.01      201.39     45.41 o 
   6   0   4     9431.60    10071.68    240.49 o 
   7   0   4    17559.79    19581.04    360.54 o 
   8   0   4      234.72      298.14     63.18 o 
   9   0   4     2615.06     2993.27    161.12 o 
  10   0   4      369.90      460.44     81.35 o 
  11   0   4     1201.13     1172.82    119.65 o 
  12   0   4     4820.30     5394.20    242.46 o 
  13   0   4      269.55      327.76     90.43 o 
 -16   1   4      522.82      470.60     94.38 o 
 -15   1   4      273.52      205.65     60.73 o 
 -14   1   4      788.99      843.85     90.85 o 
 -13   1   4     1492.33     1634.54    102.98 o 
 -12   1   4      815.67      740.41     76.50 o 
 -11   1   4      309.03      290.62     49.27 o 
 -10   1   4     1773.79     1901.66     93.44 o 
  -9   1   4      749.15      742.08     59.30 o 
  -8   1   4     1759.48     1614.54     76.06 o 
  -7   1   4     1164.11     1150.91     59.75 o 
  -6   1   4     8948.88     9039.26    152.97 o 
  -5   1   4     9691.75     9570.36    221.73 o 
  -4   1   4      455.41      462.89     31.41 o 
  -3   1   4     6674.68     6407.38    220.55 o 
  -2   1   4     2917.23     2653.88     70.88 o 
  -1   1   4      362.39      285.90     16.85 o 
   0   1   4    11466.13    10921.69    631.63 o 
   1   1   4     7683.44     7555.64    161.31 o 
   2   1   4      453.07      388.44     26.92 o 
   3   1   4      230.97      163.35     22.99 o 
   4   1   4      335.65      330.66     33.73 o 
   5   1   4     5034.64     5047.95    199.62 o 
   6   1   4     7671.54     8303.89    372.97 o 
   7   1   4     1100.36     1080.46     64.69 o 
   8   1   4    11996.92    13900.08    484.14 o 
   9   1   4       28.14       41.49     30.85 o 
  10   1   4      667.88      711.62     65.56 o 
  11   1   4      522.11      519.44     64.59 o 
  12   1   4      518.93      497.59     66.72 o 
  13   1   4     1030.28     1057.80     90.45 o 
  14   1   4      867.88     1091.87    144.53 o 
 -16   2   4        5.64       33.89     54.42 o 
 -15   2   4      533.10      436.36     75.62 o 
 -14   2   4       58.85       21.10     39.36 o 
 -13   2   4      624.04      475.15     68.97 o 
 -12   2   4     1257.83     1306.64     90.03 o 
 -11   2   4     1663.37     1652.36     95.65 o 
 -10   2   4      576.58      561.03     58.92 o 
  -9   2   4     2680.74     2689.76    213.24 o 
  -8   2   4      409.17      394.01     45.92 o 
  -7   2   4     8426.83     8547.24    288.27 o 
  -6   2   4     4286.97     4105.17    104.73 o 
  -5   2   4    17135.92    18888.60    676.84 o 
  -4   2   4     8024.62     7769.76    183.23 o 
  -3   2   4      337.39      314.00     36.92 o 
  -2   2   4      703.16      692.56     30.85 o 
  -1   2   4     7628.44     7586.18    179.53 o 
   0   2   4      681.30      632.60     47.78 o 
   1   2   4    23995.75    25373.05    732.32 o 
   2   2   4     8018.21     8291.15    237.33 o 
   3   2   4      318.48      293.47     33.37 o 
   4   2   4     1059.03      972.44     48.56 o 
   5   2   4      518.15      567.90     43.74 o 
   6   2   4     2491.26     2680.82     90.13 o 
   7   2   4     2927.25     3142.86    103.73 o 
   8   2   4      347.91      380.57     64.96 o 
   9   2   4     1218.97     1208.35     76.76 o 
  10   2   4      288.94      289.50     49.81 o 
  11   2   4     1065.73     1049.06     79.00 o 
  12   2   4      711.70      799.95     79.41 o 
  13   2   4     1310.70     1239.25     94.45 o 
  14   2   4      276.84      333.07     66.51 o 
  15   2   4      616.81      688.29    133.87 o 
 -15   3   4       37.51       -0.39     44.36 o 
 -14   3   4      679.30      768.91     88.20 o 
 -13   3   4       31.13       31.32     35.99 o 
 -12   3   4       90.03       73.62     37.50 o 
 -11   3   4      567.08      578.33     66.56 o 
 -10   3   4     2085.27     1992.52     96.67 o 
  -9   3   4     2275.49     2456.67    104.65 o 
  -8   3   4     4885.71     4982.97    135.68 o 
  -7   3   4     2298.01     2197.32     84.75 o 
  -6   3   4     6831.47     7263.23    233.18 o 
  -5   3   4     5033.02     5049.85    133.28 o 
  -4   3   4     3275.58     3445.06     84.87 o 
  -3   3   4    16679.18    17164.47    643.76 o 
  -2   3   4     1328.76     1113.44     32.04 o 
  -1   3   4      208.87      186.03     17.25 o 
   0   3   4      237.35      183.85     16.36 o 
   1   3   4     2096.98     2259.94     95.96 o 
   2   3   4     2722.51     2769.88    177.50 o 
   3   3   4     4746.00     4799.59    133.47 o 
   4   3   4     1104.63     1168.61     55.48 o 
   5   3   4     8520.13     8617.69    456.69 o 
   6   3   4      579.78      600.53     48.48 o 
   7   3   4      841.48      854.13     58.71 o 
   8   3   4     6368.96     6793.08    173.16 o 
   9   3   4     1333.70     1350.82     78.46 o 
  10   3   4     1066.53     1062.06     60.47 o 
  11   3   4       87.64       82.77     38.57 o 
  12   3   4       73.68       75.53     39.75 o 
  13   3   4      176.67      158.96     52.44 o 
  14   3   4      202.72      182.79     60.76 o 
 -15   4   4       27.82        8.40     44.67 o 
 -14   4   4      200.63      167.75     56.24 o 
 -13   4   4      406.42      312.97     61.83 o 
 -12   4   4      836.30      836.54     80.27 o 
 -11   4   4      256.74      139.31     40.89 o 
 -10   4   4      249.69      226.27     43.09 o 
  -9   4   4     7989.39     8414.95    219.76 o 
  -8   4   4       69.55       47.04     26.20 o 
  -7   4   4     3698.96     3561.66    108.94 o 
  -6   4   4     2296.11     2276.04     82.79 o 
  -5   4   4       13.88       -3.87     14.64 o 
  -4   4   4     9754.12     9530.29    354.61 o 
  -3   4   4      499.25      460.15     17.60 o 
  -2   4   4       76.99       47.07     10.51 o 
  -1   4   4      860.69      769.87     26.93 o 
   0   4   4      681.82      581.40     37.71 o 
   1   4   4     9262.25    10570.60    427.47 o 
   2   4   4    22887.73    24987.53    227.47 o 
   3   4   4      453.45      496.64     33.06 o 
   4   4   4    12593.99    13170.53    386.20 o 
   5   4   4       87.54       80.57     26.06 o 
   6   4   4      138.09      171.98     30.92 o 
   7   4   4     1392.45     1412.37     97.93 o 
   8   4   4      276.67      307.11     36.12 o 
   9   4   4      652.95      685.15     65.63 o 
  10   4   4       10.26       19.38     32.26 o 
  11   4   4       99.90       84.13     42.01 o 
  12   4   4      502.15      592.09     79.97 o 
  13   4   4      177.32      197.63     57.79 o 
  14   4   4      428.06      463.46     75.10 o 
 -15   5   4       43.65       52.31     53.51 o 
 -14   5   4      193.88      139.39     50.58 o 
 -13   5   4      684.69      606.25     76.92 o 
 -12   5   4       56.27       55.29     37.02 o 
 -11   5   4      534.54      567.62     66.88 o 
 -10   5   4      390.28      389.57     56.50 o 
  -9   5   4      227.73      151.13     37.05 o 
  -8   5   4     4679.16     4584.15    197.05 o 
  -7   5   4      514.49      463.54     59.04 o 
  -6   5   4     5348.58     4857.39    123.67 o 
  -5   5   4     4236.66     4107.41    137.62 o 
  -4   5   4     3649.21     4065.94     58.19 o 
  -3   5   4     1005.14      923.22     26.17 o 
  -2   5   4     2966.29     2968.94     54.69 o 
  -1   5   4      454.76      423.31     22.69 o 
   1   5   4       19.97        9.03     10.06 o 
   2   5   4     1832.70     1762.78     84.23 o 
   3   5   4     8204.71     9091.22    124.71 o 
   4   5   4     7603.89     8554.11    381.89 o 
   5   5   4      498.54      535.11     33.34 o 
   6   5   4     1270.95     1235.37     84.64 o 
   7   5   4      277.01      268.47     31.59 o 
   8   5   4      686.14      676.55     65.48 o 
   9   5   4        0.99       -3.31     29.46 o 
  10   5   4      252.14      267.08     50.90 o 
  11   5   4       62.19       44.15     39.66 o 
  12   5   4        5.36       -6.38     38.69 o 
  13   5   4      658.80      676.68     85.61 o 
  14   5   4       68.35       55.12     54.02 o 
 -15   6   4      653.67      566.50     88.36 o 
 -14   6   4       45.47       22.65     45.65 o 
 -13   6   4      272.82      258.01     58.79 o 
 -12   6   4      219.96      204.55     74.24 o 
 -11   6   4      402.30      439.52     63.38 o 
 -10   6   4      388.75      389.47     55.74 o 
  -9   6   4     1788.94     1804.88     93.78 o 
  -8   6   4      433.18      453.51     52.49 o 
  -7   6   4     1341.48     1207.29     70.67 o 
  -6   6   4      759.00      735.52     54.28 o 
  -5   6   4     2731.56     2620.95     56.41 o 
  -4   6   4      900.18      997.90     33.34 o 
  -3   6   4     2035.97     2219.77     70.96 o 
  -2   6   4      872.52      817.72     39.77 o 
  -1   6   4     5543.02     5704.13    181.61 o 
   0   6   4      726.96      757.93     33.19 o 
   1   6   4     2063.89     1915.03     78.14 o 
   2   6   4     4257.42     4602.42    203.84 o 
   3   6   4     5119.70     5453.04     69.57 o 
   4   6   4      304.37      299.48     26.22 o 
   5   6   4      679.53      677.41     36.42 o 
   6   6   4     1695.84     1583.01     81.85 o 
   7   6   4      108.24       43.09     30.90 o 
   8   6   4      148.12       94.51     36.30 o 
   9   6   4        8.17        5.31     32.38 o 
  10   6   4      144.39      113.64     40.51 o 
  11   6   4       76.13       57.02     40.58 o 
  12   6   4      638.54      667.91     80.34 o 
  13   6   4       61.75       26.15     46.72 o 
  14   6   4       33.92       41.14     55.10 o 
 -14   7   4       69.46       15.58     46.48 o 
 -13   7   4       81.17       88.90     47.31 o 
 -12   7   4      115.07       87.48     43.52 o 
 -11   7   4       47.46       10.17     34.22 o 
 -10   7   4      363.41      359.34     57.23 o 
  -9   7   4       83.09       31.96     29.99 o 
  -8   7   4     2410.96     2399.21    104.13 o 
  -7   7   4      923.29      890.08     63.60 o 
  -6   7   4      725.58      614.23     52.05 o 
  -5   7   4       25.05       -0.36     12.93 o 
  -4   7   4      178.06      163.02     16.14 o 
  -3   7   4      118.29       68.22     14.92 o 
  -2   7   4     1397.49     1400.42     59.32 o 
  -1   7   4      361.30      321.71     26.52 o 
   0   7   4       40.24       28.16     13.59 o 
   1   7   4      105.15       89.92     17.84 o 
   2   7   4      624.97      625.72     34.97 o 
   3   7   4      413.26      377.43     22.55 o 
   4   7   4      132.67       86.87     29.74 o 
   5   7   4     1113.59     1035.78     68.15 o 
   6   7   4      272.21      210.11     59.23 o 
   7   7   4     2520.93     2427.59    109.54 o 
   8   7   4      661.18      728.81     71.33 o 
   9   7   4      183.93      138.62     41.70 o 
  10   7   4       36.72       29.57     37.09 o 
  11   7   4      148.29      141.87     50.60 o 
  12   7   4       48.99       12.34     46.05 o 
  13   7   4        3.37      -17.57     50.96 o 
 -14   8   4      158.66      133.52     60.02 o 
 -13   8   4      417.98      436.33     74.79 o 
 -12   8   4       93.91       57.49     42.93 o 
 -11   8   4       68.62       26.64     35.78 o 
 -10   8   4       31.24        5.38     31.25 o 
  -9   8   4      306.10      265.00     48.74 o 
  -8   8   4       64.59       64.96     31.13 o 
  -7   8   4      106.81       98.99     31.37 o 
  -6   8   4      910.24      813.65     59.75 o 
  -5   8   4       69.53       56.82     24.83 o 
  -4   8   4      157.19      140.37     17.40 o 
  -3   8   4      541.67      535.56     39.02 o 
  -2   8   4      781.91      795.84     36.75 o 
  -1   8   4      586.49      596.93     47.22 o 
   0   8   4      973.49      954.32     42.19 o 
   1   8   4       95.86       66.44     18.05 o 
   2   8   4      198.32      228.89     26.78 o 
   3   8   4     2056.58     1993.23     64.44 o 
   4   8   4      123.96       84.45     31.37 o 
   5   8   4       17.15       20.99     27.61 o 
   6   8   4     1855.40     1701.76     91.79 o 
   7   8   4       71.53       54.93     34.99 o 
   8   8   4      343.79      322.50     55.64 o 
   9   8   4       29.54       16.59     36.30 o 
  10   8   4      107.63      113.80     46.27 o 
  11   8   4      164.51      195.80     54.47 o 
  12   8   4       96.40      115.43     55.49 o 
  13   8   4       29.33       23.48     50.37 o 
 -13   9   4       36.56        2.76     44.86 o 
 -12   9   4      493.07      534.31     78.31 o 
 -11   9   4      233.31      168.51     49.70 o 
 -10   9   4      361.22      320.13     58.44 o 
  -9   9   4      140.79      115.37     39.68 o 
  -8   9   4       39.68        7.31     29.45 o 
  -7   9   4      137.26       82.96     32.42 o 
  -6   9   4     1987.84     1901.05     92.21 o 
  -5   9   4       38.16       28.00     25.67 o 
  -4   9   4      664.27      635.48     52.69 o 
  -3   9   4      216.75      172.11     29.74 o 
  -2   9   4      100.66       61.61     18.37 o 
  -1   9   4      533.02      572.15     37.68 o 
   0   9   4     1413.67     1433.88     53.75 o 
   1   9   4      668.27      675.87     41.74 o 
   2   9   4      218.43      183.60     32.29 o 
   3   9   4      150.50      150.56     25.81 o 
   4   9   4      504.79      479.59     55.12 o 
   5   9   4      574.50      583.08     74.24 o 
   6   9   4      139.05      110.61     43.44 o 
   7   9   4      488.26      454.82     61.92 o 
   8   9   4      275.63      211.79     49.39 o 
   9   9   4       58.73       52.74     41.19 o 
  10   9   4       25.07       23.66     42.31 o 
  11   9   4       70.51       52.24     47.43 o 
  12   9   4       60.32       32.01     47.12 o 
 -13  10   4      165.15      183.34     61.36 o 
 -12  10   4       66.70       47.90     46.34 o 
 -11  10   4      163.28      143.17     51.23 o 
 -10  10   4       75.89       44.68     40.07 o 
  -9  10   4      102.81       70.58     37.50 o 
  -8  10   4       36.29       15.47     30.70 o 
  -7  10   4     1347.53     1346.12     85.02 o 
  -6  10   4     1564.46     1438.78     85.44 o 
  -5  10   4       91.57       88.30     30.70 o 
  -4  10   4      483.21      521.24     55.62 o 
  -3  10   4      347.75      385.49     42.86 o 
  -2  10   4      100.78      100.34     28.34 o 
  -1  10   4     1160.98     1105.79     80.58 o 
   0  10   4      141.36      120.72     25.75 o 
   1  10   4     1125.36     1110.46     52.63 o 
   2  10   4      207.83      182.04     28.20 o 
   3  10   4      276.27      254.53     32.87 o 
   4  10   4      571.36      544.72     60.45 o 
   5  10   4      222.28      177.78     42.41 o 
   6  10   4      101.25       47.08     35.46 o 
   7  10   4      108.93       85.95     40.44 o 
   8  10   4       17.26        5.72     34.87 o 
   9  10   4       77.30       71.09     43.46 o 
  10  10   4      442.80      374.02     68.80 o 
  11  10   4      105.77      110.84     53.07 o 
  12  10   4        2.51       35.40     52.91 o 
 -12  11   4       92.02       58.18     53.19 o 
 -11  11   4       84.17       87.32     44.94 o 
 -10  11   4      165.37      111.65     47.35 o 
  -9  11   4       14.20      -10.59     31.52 o 
  -8  11   4      242.89      177.18     46.31 o 
  -7  11   4      381.28      413.01     81.94 o 
  -6  11   4      498.09      493.88     61.71 o 
  -5  11   4      787.21      830.10     69.25 o 
  -4  11   4       74.25       54.68     30.30 o 
  -3  11   4      153.55      152.82     52.52 o 
  -2  11   4      492.69      551.16     50.93 o 
  -1  11   4      717.15      646.75     52.39 o 
   0  11   4     6391.40     6679.60    238.27 o 
   1  11   4       54.38       69.85     23.83 o 
   2  11   4      462.78      480.46     43.25 o 
   3  11   4       80.67       94.32     27.78 o 
   4  11   4        0.85       -0.65     29.70 o 
   5  11   4     1595.45     1497.49     93.57 o 
   6  11   4       20.69       -0.60     33.30 o 
   7  11   4      109.24       85.04     42.42 o 
   8  11   4      748.56      726.96     83.09 o 
   9  11   4      521.47      492.42     74.40 o 
  10  11   4      143.50      124.05     56.55 o 
  11  11   4      492.06      492.73     80.33 o 
 -11  12   4       79.67       83.62     50.74 o 
 -10  12   4       18.38       10.43     41.87 o 
  -9  12   4       83.74       70.95     43.83 o 
  -8  12   4       84.58       51.52     38.27 o 
  -7  12   4      881.68      825.05     81.07 o 
  -6  12   4     1511.39     1528.89     94.38 o 
  -5  12   4      348.42      362.47     54.69 o 
  -4  12   4      476.17      492.05     60.59 o 
  -3  12   4       25.34       18.56     37.12 o 
  -2  12   4      512.64      539.00     54.68 o 
  -1  12   4      419.43      380.98     57.06 o 
   0  12   4      570.70      549.43     55.38 o 
   1  12   4       28.58       38.97     25.06 o 
   2  12   4       91.97      110.85     29.11 o 
   3  12   4       91.38       94.02     30.62 o 
   4  12   4      120.71       83.03     41.32 o 
   5  12   4       55.26       21.30     35.52 o 
   6  12   4      355.71      249.12     55.12 o 
   7  12   4      642.14      618.59     76.62 o 
   8  12   4       22.51       22.15     43.11 o 
   9  12   4      248.30      282.36     69.30 o 
  10  12   4      529.91      502.41     82.37 o 
 -10  13   4      243.24      221.90     63.73 o 
  -9  13   4      134.70      115.35     50.95 o 
  -8  13   4      369.40      401.78     66.84 o 
  -7  13   4      171.41      126.30     44.67 o 
  -6  13   4      354.31      354.76     59.17 o 
  -5  13   4      988.36     1082.13     93.00 o 
  -4  13   4      283.78      243.28     50.81 o 
  -3  13   4       60.40       43.04     47.78 o 
  -2  13   4      295.61      328.15     73.45 o 
  -1  13   4     1561.89     1826.51     92.56 o 
   0  13   4     1055.36     1099.79     74.69 o 
   1  13   4       83.56       76.01     34.71 o 
   2  13   4      302.00      314.66     50.80 o 
   3  13   4      372.46      444.41     57.21 o 
   4  13   4      642.40      654.35     99.51 o 
   5  13   4      230.40      180.99     51.10 o 
   6  13   4      493.51      472.86     71.48 o 
   7  13   4       86.36       71.88     49.59 o 
   8  13   4     1146.75     1185.40    101.49 o 
   9  13   4      594.82      630.74     89.68 o 
  -9  14   4      394.61      482.37     76.48 o 
  -8  14   4        9.96       20.12     40.10 o 
  -7  14   4      380.05      406.31     67.68 o 
  -6  14   4     1008.76      947.09     87.39 o 
  -5  14   4       20.97        6.94     35.81 o 
  -4  14   4      309.51      310.49     58.00 o 
  -3  14   4       54.98       42.65     51.73 o 
  -2  14   4     1024.31     1091.48    113.33 o 
  -1  14   4      484.64      551.27     92.80 o 
   0  14   4      201.20      160.60     45.98 o 
   1  14   4      396.47      431.51     67.33 o 
   2  14   4      164.82      176.52     67.92 o 
   3  14   4      174.17      161.29     48.95 o 
   4  14   4      180.45      170.34     51.80 o 
   5  14   4      280.04      240.75     59.35 o 
   6  14   4      630.93      682.14     90.63 o 
   7  14   4     1377.51     1506.97    127.15 o 
   8  14   4       58.99       35.14     55.76 o 
  -7  15   4       91.60       93.82     52.63 o 
  -6  15   4      556.12      636.60    104.84 o 
  -5  15   4      948.71     1048.93     95.40 o 
  -4  15   4      156.56      112.47     49.76 o 
  -3  15   4      445.60      462.02     97.54 o 
  -2  15   4      766.50      925.62    113.73 o 
  -1  15   4      768.36      655.91    105.04 o 
   0  15   4     1691.87     2007.23    158.35 o 
   1  15   4       99.54       73.97     43.06 o 
   2  15   4      681.26      748.46     79.42 o 
   3  15   4      122.96      119.26     69.90 o 
   4  15   4        2.88       32.78     65.95 o 
   5  15   4      108.78      161.12     80.56 o 
   6  15   4      437.28      438.08     75.65 o 
  -5  16   4      219.65      194.19     59.58 o 
  -4  16   4     1229.23     1268.77    103.29 o 
  -3  16   4      107.74      187.57     78.58 o 
  -2  16   4      580.47      602.21    108.59 o 
  -1  16   4     1048.91     1262.07    139.00 o 
   0  16   4       85.93       54.49     60.42 o 
   1  16   4      618.94      643.28    106.23 o 
   2  16   4      798.25      958.79    134.26 o 
   3  16   4       79.75       52.92     76.21 o 
   4  16   4      424.73      491.24    115.31 o 
 -16   1   5      415.49      354.80     73.61 o 
 -15   1   5       18.43       19.12     46.76 o 
 -14   1   5      118.98       93.59     42.44 o 
 -13   1   5       27.61       28.83     38.25 o 
 -12   1   5      105.81       83.59     39.86 o 
 -11   1   5       42.25       27.22     29.15 o 
 -10   1   5       63.81       51.53     31.27 o 
  -9   1   5       87.20       86.86     29.45 o 
  -8   1   5     1102.07     1058.21     64.50 o 
  -7   1   5     1408.04     1375.99     67.40 o 
  -6   1   5      216.86      181.60     27.91 o 
  -5   1   5     1319.82     1269.96     62.99 o 
  -4   1   5      741.62      828.98     41.88 o 
  -3   1   5    15078.61    15981.55    159.02 o 
  -2   1   5      138.53      129.78     16.89 o 
  -1   1   5      497.72      428.53     21.35 o 
   0   1   5      428.37      413.96     15.28 o 
   1   1   5     6063.86     6182.54     97.46 o 
   2   1   5      766.39      703.05     37.78 o 
   3   1   5     1877.38     2103.25     66.93 o 
   4   1   5     1179.35     1106.65     53.91 o 
   5   1   5     1588.42     1707.88     71.25 o 
   6   1   5      581.10      555.71     50.80 o 
   7   1   5     1195.41     1091.48    151.64 o 
   8   1   5        1.03       -2.64     27.44 o 
   9   1   5      811.89      839.05     70.69 o 
  10   1   5       45.83       64.40     38.49 o 
  11   1   5      179.78      202.58     49.84 o 
  12   1   5        0.28      -10.44     37.95 o 
  13   1   5       76.36       54.10     69.11 o 
  14   1   5      198.19      147.23     58.52 o 
 -16   2   5       26.40       14.63     52.39 o 
 -15   2   5      253.27      236.17     62.20 o 
 -14   2   5       12.38       14.66     41.56 o 
 -13   2   5      127.21       79.82     42.50 o 
 -12   2   5      144.07      109.44     39.45 o 
 -11   2   5       61.39       53.72     33.50 o 
 -10   2   5       86.60       81.90     32.52 o 
  -9   2   5      501.38      641.74     60.15 o 
  -8   2   5      118.58       98.22     29.02 o 
  -7   2   5     5382.29     5473.40    131.51 o 
  -6   2   5      597.20      575.36     43.26 o 
  -5   2   5       38.72       41.81     17.53 o 
  -4   2   5      435.39      344.77     30.90 o 
  -3   2   5     3310.79     3621.01    120.64 o 
  -2   2   5     1749.46     1976.04     95.17 o 
  -1   2   5     3322.19     3582.18     52.36 o 
   0   2   5     2294.75     2295.59    101.49 o 
   1   2   5     3535.02     3069.09    104.25 o 
   2   2   5     1011.88     1192.86     47.59 o 
   3   2   5     4098.82     4177.09     90.96 o 
   4   2   5      343.05      386.17     35.93 o 
   5   2   5      501.69      565.01     44.39 o 
   6   2   5     2441.78     2675.02     94.26 o 
   7   2   5      151.19      128.06     33.94 o 
   8   2   5      479.33      517.14     56.27 o 
   9   2   5      855.84      871.39     69.28 o 
  10   2   5      468.57      497.37     63.14 o 
  11   2   5      219.98      176.07     47.23 o 
  12   2   5      201.49      155.98     73.45 o 
  13   2   5       51.09       43.96     44.78 o 
  14   2   5      711.79      720.30     89.51 o 
 -15   3   5      143.08      132.65     57.88 o 
 -14   3   5      358.90      400.31     67.97 o 
 -13   3   5       27.21       -7.23     33.36 o 
 -12   3   5       81.69       64.45     40.14 o 
 -11   3   5      325.34      294.30     51.94 o 
 -10   3   5      181.94      153.34     38.74 o 
  -9   3   5      232.94      205.77     38.65 o 
  -8   3   5     3911.02     4041.70    201.00 o 
  -7   3   5      568.48      520.45     45.02 o 
  -6   3   5     2719.26     2545.36    155.59 o 
  -5   3   5      166.98      119.87     24.42 o 
  -4   3   5      918.30      761.15     42.30 o 
  -3   3   5      312.11      315.65     29.17 o 
  -2   3   5     1155.98     1177.85     34.95 o 
  -1   3   5     2646.38     2857.28     95.96 o 
   0   3   5     7769.99     8025.07    280.96 o 
   1   3   5     3475.49     3863.05     56.96 o 
   2   3   5     1006.25      959.37     65.95 o 
   3   3   5     1297.33     1356.51     54.07 o 
   4   3   5     1925.47     1952.18     68.66 o 
   5   3   5      555.15      492.74     43.10 o 
   6   3   5      548.47      594.61     49.62 o 
   7   3   5      187.80      192.39     37.76 o 
   8   3   5      617.62      621.38     58.44 o 
   9   3   5       32.26       20.55     31.88 o 
  10   3   5       93.92       96.35     60.42 o 
  11   3   5      399.40      395.09     62.20 o 
  12   3   5      178.89      154.68     51.11 o 
  13   3   5      588.86      549.72     79.00 o 
  14   3   5       24.44       24.53     53.60 o 
 -15   4   5      438.33      457.30     79.51 o 
 -14   4   5      306.62      353.78     67.94 o 
 -13   4   5      248.15      244.04     57.66 o 
 -12   4   5      575.63      605.83     85.69 o 
 -11   4   5      373.15      327.85     54.09 o 
 -10   4   5     1674.35     1727.56     95.36 o 
  -9   4   5     2076.19     2086.95     98.00 o 
  -8   4   5       28.57       12.04     20.10 o 
  -7   4   5     2333.44     2479.63     93.86 o 
  -6   4   5       21.15       19.03     18.85 o 
  -5   4   5      934.72      902.50     51.32 o 
  -4   4   5     2344.04     2415.06     76.36 o 
  -3   4   5     3281.78     3603.44     48.20 o 
  -2   4   5     8713.43     9035.68    152.88 o 
  -1   4   5    12804.23    13648.94    692.24 o 
   0   4   5     4242.30     4472.24     77.35 o 
   1   4   5      804.56      715.01     30.38 o 
   2   4   5      265.57      232.85     17.20 o 
   3   4   5     9133.96     9871.36    139.15 o 
   4   4   5      830.73      822.75     56.67 o 
   5   4   5      182.10      178.99     30.78 o 
   6   4   5      696.60      765.23     54.18 o 
   7   4   5     1166.45     1187.98     68.48 o 
   8   4   5      163.71      125.19     36.24 o 
   9   4   5      360.02      363.30     81.74 o 
  10   4   5      654.52      621.08     70.02 o 
  11   4   5      635.20      724.00     76.73 o 
  12   4   5      694.21      723.25     84.06 o 
  13   4   5      270.08      270.26     62.35 o 
  14   4   5      441.30      372.08     73.42 o 
 -15   5   5       42.46        5.78     48.58 o 
 -14   5   5     1154.61     1190.17    102.08 o 
 -13   5   5      515.25      481.37     70.59 o 
 -12   5   5      158.33      115.53     44.23 o 
 -11   5   5     2528.16     2620.22    122.85 o 
 -10   5   5        3.36        0.29     27.61 o 
  -9   5   5       32.66       37.38     27.63 o 
  -8   5   5     1540.69     1443.27     78.95 o 
  -7   5   5     2285.46     2279.54    185.80 o 
  -6   5   5     2866.47     2825.43     96.60 o 
  -5   5   5      418.96      338.19     37.95 o 
  -4   5   5     3722.89     3922.21     51.11 o 
  -3   5   5    13180.96    14310.90    214.50 o 
  -2   5   5     1757.09     1762.61     44.36 o 
  -1   5   5     3379.95     3371.35    166.85 o 
   0   5   5     3140.37     3224.12    118.62 o 
   1   5   5      328.45      318.66     25.70 o 
   2   5   5     4802.42     5157.47    358.76 o 
   3   5   5      762.21      744.36     43.11 o 
   4   5   5     4435.78     4849.83    183.43 o 
   5   5   5     1477.87     1491.04     63.16 o 
   6   5   5      833.52      885.06     56.47 o 
   7   5   5     1051.25     1070.63     54.67 o 
   8   5   5      119.49      122.16     40.20 o
[truncated: 192,302 more chars]
